# Supplementary material for: Establishment of goat mammary organoid cultures modeling the mammary gland development and lactation
Source: J Anim Sci Biotechnol. 2024 Oct 1;15:124. doi: 10.1186/s40104-024-01084-7 (PMC11443931; doi:10.1186/s40104-024-01084-7)
Supplement: Supplementary file 2 — Additional file 2. Rank for the identified proteins by proteomics. [file 40104_2024_1084_MOESM2_ESM.xlsx]

## Sheet: Rank for the identified protein
Protein accession	Protein description	Gene name	Intensity	Rank
A0A452DMF8	Keratin 5 OS=Capra hircus OX=9925 GN=KRT5 PE=3 SV=1	KRT5	6549091490	1
A0A452E4U1	Keratin 17 OS=Capra hircus OX=9925 GN=KRT17 PE=3 SV=1	KRT17	4651470640	2
A0A452EL69	Laminin subunit gamma 1 OS=Capra hircus OX=9925 GN=LAMC1 PE=4 SV=1	LAMC1	4119015900	3
A0A452G4X2	Laminin subunit beta 1 OS=Capra hircus OX=9925 GN=LAMB1 PE=4 SV=1	LAMB1	4028760000	4
A0A452DT40	Actin beta like 2 OS=Capra hircus OX=9925 GN=ACTBL2 PE=3 SV=1	ACTBL2	2431740000	5
A0A452FG20	Nidogen 1 OS=Capra hircus OX=9925 GN=NID1 PE=4 SV=1	NID1	2013960000	6
A0A452FHU9	Collagen type I alpha 1 chain OS=Capra hircus OX=9925 GN=COL1A1 PE=4 SV=1	COL1A1	1950350000	7
A0A452ER57	Laminin subunit beta 2 OS=Capra hircus OX=9925 GN=LAMB2 PE=4 SV=1	LAMB2	1777533000	8
A0A452ECG5	IF rod domain-containing protein OS=Capra hircus OX=9925 GN=LOC102176997 PE=3 SV=1	LOC102176997	1421630710	9
A0A452E2I0	Keratin 32 OS=Capra hircus OX=9925 GN=KRT32 PE=3 SV=1	KRT32	1378011500	10
A0A452F6J7	Keratin 15 OS=Capra hircus OX=9925 GN=KRT15 PE=3 SV=1	KRT15	1284915000	11
A0A452DWU1	Histone H4 OS=Capra hircus OX=9925 GN=LOC102180307 PE=3 SV=1	LOC102180307	1220990000	12
A0A452EME0	Keratin 14 OS=Capra hircus OX=9925 GN=KRT14 PE=3 SV=1	KRT14	1009742100	13
A0A452EGB1	Actin beta OS=Capra hircus OX=9925 GN=ACTB PE=3 SV=1	ACTB	939890000	14
A0A452G3V6	Collagen type I alpha 2 chain OS=Capra hircus OX=9925 GN=COL1A2 PE=4 SV=1	COL1A2	885945000	15
A0A452E991	Actin OS=Capra hircus OX=9925 PE=4 SV=1	--	824771619	16
A0A452EML6	Keratin 75 OS=Capra hircus OX=9925 GN=KRT75 PE=3 SV=1	KRT75	818987420	17
A0A452FER9	Keratin 7 OS=Capra hircus OX=9925 GN=KRT7 PE=3 SV=1	KRT7	786560000	18
A0A452FUH2	IF rod domain-containing protein OS=Capra hircus OX=9925 GN=KRT18 PE=3 SV=1	KRT18	783905100	19
A0A452G9D9	Kappa-casein OS=Capra hircus OX=9925 PE=3 SV=1	CSN3	609834000	20
A0A452DR58	Histone H2A OS=Capra hircus OX=9925 GN=H2AC6 PE=3 SV=1	H2AC6	561074231	21
A0A452FNW6	Glyceraldehyde-3-phosphate dehydrogenase OS=Capra hircus OX=9925 GN=GAPDH PE=3 SV=1	GAPDH	537385000	22
A0A452F6A0	Keratin 8 OS=Capra hircus OX=9925 GN=KRT8 PE=3 SV=1	KRT8	466769000	23
P02756	Beta-lactoglobulin OS=Capra hircus OX=9925 GN=LGB PE=1 SV=2	LGB	386751000	24
A0A452EBP2	Protein S100 OS=Capra hircus OX=9925 GN=S100A2 PE=3 SV=1	S100A2	376291000	25
A0A452DSB1	Annexin OS=Capra hircus OX=9925 GN=ANXA2 PE=3 SV=1	ANXA2	339216000	26
A0A452FM11	Tubulin beta chain OS=Capra hircus OX=9925 GN=TUBB4B PE=3 SV=1	TUBB4B	326590079	27
A0A452FYB3	Keratin 19 OS=Capra hircus OX=9925 GN=KRT19 PE=3 SV=1	KRT19	304509000	28
A0A452DSE1	H1.4 linker histone, cluster member OS=Capra hircus OX=9925 GN=H1-4 PE=3 SV=1	H1-4	280837000	29
A0A452G2U2	IF rod domain-containing protein OS=Capra hircus OX=9925 GN=LOC108635997 PE=3 SV=1	LOC108635997	263347000	30
A0A452E083	Tropomyosin alpha-4 chain OS=Capra hircus OX=9925 GN=TPM4 PE=3 SV=1	TPM4	256277610	31
A0A097C2Z1	Tyrosine 3-monooxygenase/tryptophan 5-monooxygenase activation protein zeta (Fragment) OS=Capra hircus OX=9925 GN=YWHAZ PE=2 SV=1	YWHAZ	254156600	32
A0A452FNS1	Peptidyl-prolyl cis-trans isomerase OS=Capra hircus OX=9925 GN=PPIA PE=3 SV=1	PPIA	248875000	33
P33048	Beta-casein OS=Capra hircus OX=9925 GN=CSN2 PE=2 SV=1	CSN2	244766000	34
A0A452DRV9	Prosaposin OS=Capra hircus OX=9925 GN=PSAP PE=4 SV=1	PSAP	232984000	35
A0A452ENV4	Keratin 79 OS=Capra hircus OX=9925 GN=KRT79 PE=3 SV=1	KRT79	232035500	36
A0A452EQ10	AHNAK nucleoprotein OS=Capra hircus OX=9925 GN=AHNAK PE=4 SV=1	AHNAK	231544400	37
A0A452E2H7	Elongation factor 1-alpha OS=Capra hircus OX=9925 GN=EEF1A1 PE=3 SV=1	EEF1A1	227153000	38
A0A452E2Y0	Clusterin OS=Capra hircus OX=9925 GN=LOC102182127 PE=3 SV=1	LOC102182127	226361000	39
A0A452EHZ1	Ubiquitin-40S ribosomal protein S27a OS=Capra hircus OX=9925 GN=RPS27A PE=3 SV=1	RPS27A	222818000	40
Q28318	Prolactin OS=Capra hircus OX=9925 GN=PRL PE=2 SV=1	PRL	219452000	41
A0A452FBA1	IF rod domain-containing protein OS=Capra hircus OX=9925 GN=LOC102179515 PE=3 SV=1	LOC102179515	215680400	42
A0A452DRN1	Cathepsin D OS=Capra hircus OX=9925 GN=CTSD PE=3 SV=1	CTSD	207062000	43
A0A452EYF2	Laminin subunit beta 4 OS=Capra hircus OX=9925 GN=LAMB4 PE=4 SV=1	LAMB4	206536000	44
A0A452FN18	Keratin 3 OS=Capra hircus OX=9925 GN=KRT3 PE=3 SV=1	KRT3	204732110	45
A0A452E573	ATP synthase subunit beta OS=Capra hircus OX=9925 GN=ATP5F1B PE=3 SV=1	ATP5F1B	187565000	46
A0A452DMP9	Histone H2B OS=Capra hircus OX=9925 GN=LOC102178318 PE=3 SV=1	LOC102178318	184354200	47
A0A452E6G5	Laminin subunit alpha 5 OS=Capra hircus OX=9925 GN=LAMA5 PE=4 SV=1	LAMA5	183838350	48
A0A452F327	Heat shock protein 90 alpha family class B member 1 OS=Capra hircus OX=9925 GN=HSP90AB1 PE=3 SV=1	HSP90AB1	178765600	49
A0A452FXX0	Malate dehydrogenase OS=Capra hircus OX=9925 GN=MDH2 PE=3 SV=1	MDH2	173869000	50
H9B8T9	Cathepsin B OS=Capra hircus OX=9925 GN=CTSB PE=2 SV=1	CTSB	170006000	51
A0A452EN82	ATP synthase subunit alpha OS=Capra hircus OX=9925 GN=ATP5F1A PE=3 SV=1	ATP5F1A	169988350	52
A0A452DTY2	ADP/ATP translocase OS=Capra hircus OX=9925 GN=SLC25A5 PE=3 SV=1	SLC25A5	168469440	53
A0A452DLF9	Tubulin alpha chain OS=Capra hircus OX=9925 GN=LOC102187765 PE=3 SV=1	LOC102187765	166184494	54
A0A452E7B9	Actinin alpha 4 OS=Capra hircus OX=9925 GN=ACTN4 PE=3 SV=1	ACTN4	164651200	55
P33049	Alpha-S2-casein OS=Capra hircus OX=9925 GN=CSN1S2 PE=2 SV=1	CSN1S2	164594000	56
A0A452DS03	ADP-ribosylation factor OS=Capra hircus OX=9925 GN=LOC108633910 PE=3 SV=1	LOC108633910	160946300	57
A0A452FQ33	Lamin A/C OS=Capra hircus OX=9925 GN=LMNA PE=3 SV=1	LMNA	159524000	58
A0A452G119	Tubulin alpha chain OS=Capra hircus OX=9925 GN=TUBA1C PE=3 SV=1	TUBA1C	153891000	59
A0A452EYE8	Heat shock protein family A (Hsp70) member 8 OS=Capra hircus OX=9925 GN=HSPA8 PE=3 SV=1	HSPA8	150725790	60
A0A452G2N5	Heat shock protein family A (Hsp70) member 6 OS=Capra hircus OX=9925 GN=HSPA6 PE=3 SV=1	HSPA6	148100000	61
A0A452ET55	Triosephosphate isomerase OS=Capra hircus OX=9925 GN=TPI1 PE=3 SV=1	TPI1	147283200	62
A0A452FD52	Protein disulfide-isomerase A4 OS=Capra hircus OX=9925 GN=PDIA4 PE=3 SV=1	PDIA4	140337000	63
A0A452EN03	Heparan sulfate proteoglycan 2 OS=Capra hircus OX=9925 GN=HSPG2 PE=4 SV=1	HSPG2	138702800	64
A0A452G587	Profilin OS=Capra hircus OX=9925 GN=PFN1 PE=3 SV=1	PFN1	137695000	65
A0A452EGA4	Lamin B2 OS=Capra hircus OX=9925 GN=LMNB2 PE=3 SV=1	LMNB2	135894090	66
A0A452FNJ2	Heterogeneous nuclear ribonucleoproteins A2/B1 OS=Capra hircus OX=9925 GN=HNRNPA2B1 PE=4 SV=1	HNRNPA2B1	133953900	67
A0A452FE94	Vimentin OS=Capra hircus OX=9925 GN=VIM PE=3 SV=1	VIM	127886000	68
A0A452ESU7	Heat shock protein beta-1 OS=Capra hircus OX=9925 GN=HSPB1 PE=3 SV=1	HSPB1	127171000	69
A0A452G6E2	Gp_dh_N domain-containing protein OS=Capra hircus OX=9925 PE=3 SV=1	--	123900000	70
A0A452DME8	Stratifin OS=Capra hircus OX=9925 GN=SFN PE=3 SV=1	SFN	123262000	71
A0A452G1I5	RAB15, member RAS oncogene family OS=Capra hircus OX=9925 GN=RAB15 PE=4 SV=1	RAB15	121409000	72
A0A452E0H4	Myosin light chain 12B OS=Capra hircus OX=9925 GN=MYL12B PE=4 SV=1	MYL12B	112917800	73
A0A452E1G9	Heat shock protein 90 beta family member 1 OS=Capra hircus OX=9925 GN=HSP90B1 PE=3 SV=1	HSP90B1	112756900	74
A0A452EJW7	Glutathione S-transferase OS=Capra hircus OX=9925 GN=LOC100861197 PE=3 SV=1	LOC100861197	111152000	75
A0A452FQK5	Macrophage migration inhibitory factor OS=Capra hircus OX=9925 GN=MIF PE=3 SV=1	MIF	108565000	76
A0A452ECX7	14-3-3 protein theta OS=Capra hircus OX=9925 GN=YWHAQ PE=3 SV=1	YWHAQ	107871400	77
A0A452DSK1	Pyruvate kinase OS=Capra hircus OX=9925 GN=PKLR PE=3 SV=1	PKLR	106600000	78
A0A452EU77	Pyruvate kinase OS=Capra hircus OX=9925 GN=PKM PE=3 SV=1	PKM	106421000	79
A0A452FGH0	Tubulointerstitial nephritis antigen like 1 OS=Capra hircus OX=9925 GN=TINAGL1 PE=3 SV=1	TINAGL1	104887000	80
A0A452G1G3	Heterogeneous nuclear ribonucleoprotein A1 OS=Capra hircus OX=9925 GN=HNRNPA1 PE=4 SV=1	HNRNPA1	104020000	81
A0A452EY47	Lactotransferrin OS=Capra hircus OX=9925 GN=LTF PE=3 SV=1	LTF	103112000	82
A0A452F3F6	60S ribosomal protein L27a OS=Capra hircus OX=9925 GN=RPL27A PE=3 SV=1	RPL27A	102525000	83
A0A452E1R9	Peroxiredoxin-1 OS=Capra hircus OX=9925 GN=PRDX1 PE=3 SV=1	PRDX1	102129700	84
A0A452E480	L-lactate dehydrogenase OS=Capra hircus OX=9925 GN=LDHB PE=3 SV=1	LDHB	102070400	85
A0A452G9K5	Keratin, type II cytoskeletal 1 OS=Capra hircus OX=9925 GN=KRT1 PE=3 SV=1	KRT1	99813500	86
A0A452EPX1	HtrA serine peptidase 1 OS=Capra hircus OX=9925 GN=HTRA1 PE=3 SV=1	HTRA1	97776200	87
A0A452DM79	H1.5 linker histone, cluster member OS=Capra hircus OX=9925 GN=H1-5 PE=3 SV=1	H1-5	97399400	88
A0A452EAQ3	Aldo-keto reductase family 1 member B OS=Capra hircus OX=9925 GN=AKR1B1 PE=3 SV=1	AKR1B1	96309800	89
A0A452FMR4	Collagen type IV alpha 1 chain OS=Capra hircus OX=9925 GN=COL4A1 PE=4 SV=1	COL4A1	95930900	90
A0A452E6V7	Laminin subunit alpha 2 OS=Capra hircus OX=9925 GN=LAMA2 PE=4 SV=1	LAMA2	94784900	91
A0A452EGD9	Voltage-dependent anion-selective channel protein 2 OS=Capra hircus OX=9925 GN=VDAC2 PE=3 SV=1	VDAC2	90960100	92
A0A452DWL1	Desmin OS=Capra hircus OX=9925 GN=DES PE=3 SV=1	DES	87434287	93
A0A452EEE2	Moesin OS=Capra hircus OX=9925 GN=MSN PE=4 SV=1	MSN	87317864	94
A0A452DYS7	Malonyl-CoA decarboxylase OS=Capra hircus OX=9925 GN=MLYCD PE=4 SV=1	MLYCD	87247500	95
A0A452GB99	Transgelin OS=Capra hircus OX=9925 GN=TAGLN2 PE=3 SV=1	TAGLN2	85614500	96
A0A452E0C3	10 kDa heat shock protein, mitochondrial OS=Capra hircus OX=9925 GN=HSPE1 PE=3 SV=1	HSPE1	84810700	97
A0A452EA69	Probable ATP-dependent RNA helicase DDX5 OS=Capra hircus OX=9925 GN=DDX5 PE=3 SV=1	DDX5	83504000	98
A0A452G990	Adenosylhomocysteinase OS=Capra hircus OX=9925 GN=AHCY PE=3 SV=1	AHCY	83462500	99
A0A452EGR6	Castor zinc finger 1 OS=Capra hircus OX=9925 GN=CASZ1 PE=4 SV=1	CASZ1	83296000	100
A0A452FAS7	Myosin heavy chain 9 OS=Capra hircus OX=9925 GN=MYH9 PE=3 SV=1	MYH9	82514600	101
A0A452F4M2	L-lactate dehydrogenase OS=Capra hircus OX=9925 GN=LDH-A PE=3 SV=1	LDH-A	82507900	102
P01319	Insulin OS=Capra hircus OX=9925 GN=INS PE=1 SV=1	INS	82252300	103
A0A452F069	Ribosomal protein L18 OS=Capra hircus OX=9925 GN=RPL18 PE=3 SV=1	RPL18	80686800	104
A0A452EAY9	Tropomyosin alpha-1 chain OS=Capra hircus OX=9925 PE=3 SV=1	--	79636800	105
A0A452E2J1	Actinin alpha 2 OS=Capra hircus OX=9925 GN=ACTN2 PE=3 SV=1	ACTN2	78546924	106
A0A452DVM2	RAB10, member RAS oncogene family OS=Capra hircus OX=9925 GN=RAB10 PE=4 SV=1	RAB10	77600420	107
A0A452FMX7	Synaptotagmin like 1 OS=Capra hircus OX=9925 GN=SYTL1 PE=4 SV=1	SYTL1	77077200	108
A0A452EH63	Fructose-bisphosphate aldolase OS=Capra hircus OX=9925 GN=ALDOA PE=3 SV=1	ALDOA	76995700	109
B0LXL2	Tetraspanin OS=Capra hircus OX=9925 GN=CD9 PE=2 SV=1	CD9	75915800	110
A0A452EBJ3	40S ribosomal protein S3 OS=Capra hircus OX=9925 GN=RPS3 PE=3 SV=1	RPS3	75342300	111
A0A452FG03	Annexin OS=Capra hircus OX=9925 GN=ANXA1 PE=3 SV=1	ANXA1	74697500	112
A0A452E633	ADP-ribosylation factor OS=Capra hircus OX=9925 GN=ARF1 PE=3 SV=1	ARF1	73754000	113
A0A452FZD1	Ribosomal protein L22 OS=Capra hircus OX=9925 GN=RPL22 PE=3 SV=1	RPL22	73211800	114
P02082	Hemoglobin fetal subunit beta OS=Capra hircus OX=9925 PE=1 SV=1	--	72980900	115
A0A452DSV3	Myosin light chain 6B OS=Capra hircus OX=9925 GN=MYL6B PE=4 SV=1	MYL6B	72169000	116
A0A452DVL8	Poly(rC) binding protein 1 OS=Capra hircus OX=9925 GN=PCBP1 PE=4 SV=1	PCBP1	71923000	117
A0A452EPL5	Calreticulin OS=Capra hircus OX=9925 GN=CALR3 PE=3 SV=1	CALR3	71899100	118
A0A452FF28	LAM_G_DOMAIN domain-containing protein OS=Capra hircus OX=9925 PE=4 SV=1	--	70382000	119
D3K382	Protein disulfide-isomerase OS=Capra hircus OX=9925 GN=Pdia3 PE=2 SV=1	Pdia3	69838300	120
A0A452GB32	ATP synthase F1 subunit delta OS=Capra hircus OX=9925 GN=ATP5F1D PE=3 SV=1	ATP5F1D	69195600	121
A0A452F4D7	Galectin OS=Capra hircus OX=9925 GN=LGALS7 PE=4 SV=1	LGALS7	68574000	122
A0A452E1P4	G protein subunit alpha i2 OS=Capra hircus OX=9925 GN=GNAI2 PE=4 SV=1	GNAI2	68434500	123
A0A452DYZ1	Peptidylprolyl isomerase OS=Capra hircus OX=9925 GN=LOC108637382 PE=4 SV=1	LOC108637382	65514000	124
A0A452EGP3	Thioredoxin OS=Capra hircus OX=9925 GN=TXN PE=3 SV=1	TXN	65296900	125
A0A452EU55	Phosphopyruvate hydratase OS=Capra hircus OX=9925 GN=ENO1 PE=3 SV=1	ENO1	64895400	126
A0A452FS72	14_3_3 domain-containing protein OS=Capra hircus OX=9925 GN=YWHAE PE=3 SV=1	YWHAE	64373700	127
A0A452FX42	40S ribosomal protein S9 OS=Capra hircus OX=9925 GN=RPS9 PE=3 SV=1	RPS9	63934100	128
A0A452EBN6	RNA helicase OS=Capra hircus OX=9925 GN=EIF4A2 PE=3 SV=1	EIF4A2	63739260	129
A0A452DR84	40S ribosomal protein S25 OS=Capra hircus OX=9925 PE=3 SV=1	--	63637390	130
A0A452F0I5	Sodium/potassium-transporting ATPase subunit alpha OS=Capra hircus OX=9925 GN=ATP1A1 PE=3 SV=1	ATP1A1	63499700	131
A0A452FLJ4	Serum amyloid A protein OS=Capra hircus OX=9925 GN=LOC102168428 PE=3 SV=1	LOC102168428	63145300	132
A0A452DQC8	Isocitrate dehydrogenase [NADP] OS=Capra hircus OX=9925 GN=IDH2 PE=3 SV=1	IDH2	62888100	133
M4NBE4	78 kDa glucose-regulated protein OS=Capra hircus OX=9925 GN=HSPA5 PE=2 SV=1	HSPA5	61913900	134
A0A452ECC6	Prohibitin OS=Capra hircus OX=9925 GN=PHB PE=3 SV=1	PHB	61502300	135
A0A452E5S8	Nucleolin OS=Capra hircus OX=9925 GN=NCL PE=4 SV=1	NCL	60594200	136
A0A452F9G8	60S ribosomal protein L14 OS=Capra hircus OX=9925 GN=RPL14 PE=3 SV=1	RPL14	58503500	137
A0A452FXM5	Voltage-dependent anion-selective channel protein 1 OS=Capra hircus OX=9925 GN=VDAC1 PE=3 SV=1	VDAC1	57527900	138
A0A452FTJ0	Calreticulin OS=Capra hircus OX=9925 GN=CALR PE=3 SV=1	CALR	57514600	139
A0A452FRC9	Heat shock protein family A (Hsp70) member 1 like OS=Capra hircus OX=9925 GN=HSPA1L PE=3 SV=1	HSPA1L	56852300	140
A0A452E7C9	Filamin A OS=Capra hircus OX=9925 GN=FLNA PE=3 SV=1	FLNA	55590100	141
A0A452DLT7	Hexokinase OS=Capra hircus OX=9925 GN=HK1 PE=3 SV=1	HK1	55455380	142
A0A452GAH2	Citrate synthase OS=Capra hircus OX=9925 GN=CS PE=3 SV=1	CS	55309700	143
A0A452F5Y3	Nidogen 2 OS=Capra hircus OX=9925 GN=NID2 PE=4 SV=1	NID2	55159400	144
A0A452E5D4	Myosin heavy chain 11 OS=Capra hircus OX=9925 GN=MYH11 PE=3 SV=1	MYH11	54464330	145
A0A452DNL3	G protein subunit beta 2 OS=Capra hircus OX=9925 GN=GNB2 PE=3 SV=1	GNB2	53357600	146
A0A452F2J4	Protein S100-A10 OS=Capra hircus OX=9925 GN=S100A10 PE=4 SV=1	S100A10	53324100	147
A0A452EUX2	Peroxiredoxin-6 OS=Capra hircus OX=9925 GN=PRDX6 PE=3 SV=1	PRDX6	53307000	148
A0A452DNE3	Tubulin alpha chain OS=Capra hircus OX=9925 GN=TUBA4A PE=3 SV=1	TUBA4A	53048620	149
A0A452DQH4	60S ribosomal protein L7a OS=Capra hircus OX=9925 GN=RPL7A PE=3 SV=1	RPL7A	52899884	150
A0A452E1C8	40S ribosomal protein S4 OS=Capra hircus OX=9925 GN=LOC102180169 PE=3 SV=1	LOC102180169	52849600	151
P18626	Alpha-S1-casein OS=Capra hircus OX=9925 GN=CSN1S1 PE=1 SV=2	CSN1S1	52421600	152
A0A452FNG5	Heat shock protein 90 alpha family class A member 1 OS=Capra hircus OX=9925 GN=HSP90AA1 PE=3 SV=1	HSP90AA1	52099000	153
A0A452E104	Phosphoglycerate kinase OS=Capra hircus OX=9925 GN=PGK1 PE=3 SV=1	PGK1	52002800	154
A0A452EP46	60S ribosomal protein L6 OS=Capra hircus OX=9925 GN=RPL6 PE=3 SV=1	RPL6	51923200	155
A0A452FK04	Fibronectin OS=Capra hircus OX=9925 GN=FN1 PE=4 SV=1	FN1	51892400	156
A0A452ERY2	Cofilin 2 OS=Capra hircus OX=9925 GN=CFL2 PE=3 SV=1	CFL2	51469810	157
A0A452G2Y8	Isovaleryl-CoA dehydrogenase, mitochondrial OS=Capra hircus OX=9925 GN=IVD PE=3 SV=1	IVD	51206100	158
A0A452F4U3	Fatty acid synthase OS=Capra hircus OX=9925 GN=FASN PE=4 SV=1	FASN	50791300	159
A0A452EN49	Heterogeneous nuclear ribonucleoprotein K OS=Capra hircus OX=9925 GN=HNRNPK PE=4 SV=1	HNRNPK	50109900	160
A0A452E3Q7	RAB5B, member RAS oncogene family OS=Capra hircus OX=9925 GN=RAB5B PE=4 SV=1	RAB5B	49338080	161
A0A452G1Q5	Ribosomal_L16 domain-containing protein OS=Capra hircus OX=9925 GN=RPL10 PE=3 SV=1	RPL10	49307600	162
A0A452E5B4	Peroxiredoxin-5 OS=Capra hircus OX=9925 GN=PRDX5 PE=3 SV=1	PRDX5	49228200	163
A0A452DYD4	Cell division control protein 42 homolog OS=Capra hircus OX=9925 GN=LOC102176514 PE=3 SV=1	LOC102176514	49117630	164
A0A452G9E9	Alpha-galactosidase OS=Capra hircus OX=9925 GN=NAGA PE=3 SV=1	NAGA	48803800	165
A0A452DMW4	60S ribosomal protein L13 OS=Capra hircus OX=9925 GN=RPL13 PE=3 SV=1	RPL13	48581500	166
A0A452EFX4	Endostatin domain-containing protein OS=Capra hircus OX=9925 PE=4 SV=1	--	48395100	167
A0A452EBK8	RAB11A, member RAS oncogene family OS=Capra hircus OX=9925 GN=RAB11A PE=4 SV=1	RAB11A	48194600	168
A0A452FBM2	Stress-70 protein, mitochondrial OS=Capra hircus OX=9925 GN=HSPA9 PE=3 SV=1	HSPA9	47131600	169
A0A452ECN5	Peptidyl-prolyl cis-trans isomerase E OS=Capra hircus OX=9925 GN=PPIE PE=3 SV=1	PPIE	46993000	170
A0A452EZ94	40S ribosomal protein S20 OS=Capra hircus OX=9925 GN=RPS20 PE=3 SV=1	RPS20	46872300	171
A0A452F2C6	Ezrin OS=Capra hircus OX=9925 GN=EZR PE=4 SV=1	EZR	46728140	172
A0A452FHJ3	Gelsolin OS=Capra hircus OX=9925 GN=GSN PE=4 SV=1	GSN	46617700	173
A0A452EAK6	Succinyl-CoA:3-ketoacid-coenzyme A transferase OS=Capra hircus OX=9925 GN=OXCT1 PE=3 SV=1	OXCT1	46504200	174
A0A452G3A5	Tripartite motif containing 29 OS=Capra hircus OX=9925 GN=TRIM29 PE=4 SV=1	TRIM29	46236150	175
A0A452DVP7	Lymphocyte cytosolic protein 1 OS=Capra hircus OX=9925 GN=LCP1 PE=4 SV=1	LCP1	46060970	176
A0A452FE95	60S ribosomal protein L11 OS=Capra hircus OX=9925 GN=RPL11 PE=3 SV=1	RPL11	45773700	177
A0A452FSE1	40S ribosomal protein S13 OS=Capra hircus OX=9925 GN=RPS13 PE=3 SV=1	RPS13	44760200	178
A0A452ESG4	Receptor for activated C kinase 1 OS=Capra hircus OX=9925 GN=RACK1 PE=3 SV=1	RACK1	44727000	179
A0A452EG24	Aspartate aminotransferase OS=Capra hircus OX=9925 GN=GOT2 PE=3 SV=1	GOT2	44464300	180
A0A452ECW3	60S ribosomal protein L13a OS=Capra hircus OX=9925 GN=LOC108636572 PE=3 SV=1	LOC108636572	44456600	181
A0A452F1F7	60S acidic ribosomal protein P2 OS=Capra hircus OX=9925 GN=RPLP2 PE=3 SV=1	RPLP2	44285200	182
A0A452DR18	Heterogeneous nuclear ribonucleoprotein U OS=Capra hircus OX=9925 GN=HNRNPU PE=4 SV=1	HNRNPU	44086400	183
A0A452FXD6	Chloride intracellular channel protein OS=Capra hircus OX=9925 GN=CLIC1 PE=3 SV=1	CLIC1	43787300	184
A0A452ESM6	Actin-related protein 2/3 complex subunit 4 OS=Capra hircus OX=9925 GN=ARPC4 PE=3 SV=1	ARPC4	43522800	185
A0A452DT65	GTP-binding nuclear protein Ran OS=Capra hircus OX=9925 GN=LOC108637516 PE=3 SV=1	LOC108637516	43450900	186
A0A452EU19	Alpha-2-macroglobulin OS=Capra hircus OX=9925 GN=LOC102175560 PE=3 SV=1	LOC102175560	42791200	187
A0A452EM71	C1q and TNF related 5 OS=Capra hircus OX=9925 GN=C1QTNF5 PE=4 SV=1	C1QTNF5	42647600	188
A0A452EQS5	Heterogeneous nuclear ribonucleoprotein A3 OS=Capra hircus OX=9925 GN=HNRNPA3 PE=4 SV=1	HNRNPA3	42532970	189
A0A452EIR1	Tr-type G domain-containing protein OS=Capra hircus OX=9925 GN=EEF2 PE=3 SV=1	EEF2	42297700	190
A0A452FWU9	Ribosomal protein S16 OS=Capra hircus OX=9925 GN=RPS16 PE=3 SV=1	RPS16	42209300	191
A0A452EA76	40S ribosomal protein SA OS=Capra hircus OX=9925 GN=RPSA PE=3 SV=1	RPSA	41328800	192
A0A452FDC2	40S ribosomal protein S18 OS=Capra hircus OX=9925 PE=3 SV=1	--	41148000	193
A0A452DJW6	Annexin OS=Capra hircus OX=9925 GN=LOC102176495 PE=3 SV=1	LOC102176495	40986000	194
A1E459	Ferritin OS=Capra hircus OX=9925 GN=FTH1 PE=2 SV=1	FTH1	40950200	195
A0A452F571	D-3-phosphoglycerate dehydrogenase OS=Capra hircus OX=9925 GN=PHGDH PE=3 SV=1	PHGDH	40571300	196
A0A452EHR7	Desmoplakin OS=Capra hircus OX=9925 GN=DSP PE=4 SV=1	DSP	40034100	197
A0A452DVG8	Protein disulfide-isomerase A6 OS=Capra hircus OX=9925 GN=PDIA6 PE=3 SV=1	PDIA6	40003800	198
A0A452F9Y8	Peptidyl-prolyl cis-trans isomerase OS=Capra hircus OX=9925 GN=PPIB PE=3 SV=1	PPIB	39983100	199
A0A452EXP6	60S ribosomal protein L30 OS=Capra hircus OX=9925 GN=RPL30 PE=3 SV=1	RPL30	39523800	200
A0A452EAH6	PDZ domain-containing protein OS=Capra hircus OX=9925 GN=AHNAK2 PE=4 SV=1	AHNAK2	39497800	201
A0A452FVS1	Adenylate kinase 2, mitochondrial OS=Capra hircus OX=9925 GN=AK2 PE=3 SV=1	AK2	39052200	202
A0A452EZ69	Peptidase_M13 domain-containing protein OS=Capra hircus OX=9925 GN=LOC102185363 PE=3 SV=1	LOC102185363	39017100	203
A0A452F5T2	Creatine kinase OS=Capra hircus OX=9925 GN=CKMT1A PE=3 SV=1	CKMT1A	38878400	204
A0A452F4R6	Isocitrate dehydrogenase [NADP] OS=Capra hircus OX=9925 GN=IDH1 PE=3 SV=1	IDH1	38609700	205
A0A452DMR1	RAB7A, member RAS onco family OS=Capra hircus OX=9925 GN=RAB7A PE=4 SV=1	RAB7A	38511400	206
A0A452F1Q3	Nucleoside diphosphate kinase OS=Capra hircus OX=9925 GN=NME1 PE=3 SV=1	NME1	38231810	207
A0A452FJZ2	Annexin OS=Capra hircus OX=9925 GN=ANXA5 PE=3 SV=1	ANXA5	38083400	208
A0A452F1G6	RAP1A, member of RAS oncogene family OS=Capra hircus OX=9925 GN=RAP1A PE=4 SV=1	RAP1A	38012485	209
A0A452E3N0	Heterogeneous nuclear ribonucleoprotein H2 OS=Capra hircus OX=9925 GN=LOC102190551 PE=4 SV=1	LOC102190551	37894930	210
A0A452FIP5	RNA helicase OS=Capra hircus OX=9925 GN=DDX17 PE=3 SV=1	DDX17	37039900	211
A0A452F7W9	Elongation factor 1-gamma OS=Capra hircus OX=9925 GN=LOC102180398 PE=3 SV=1	LOC102180398	36740100	212
A0A452E2E2	IQ motif containing GTPase activating protein 1 OS=Capra hircus OX=9925 GN=IQGAP1 PE=4 SV=1	IQGAP1	36567000	213
I1X3V1	Galectin OS=Capra hircus OX=9925 GN=GAL1 PE=2 SV=1	GAL1	36425400	214
A0A452E8W7	Annexin OS=Capra hircus OX=9925 GN=ANXA3 PE=3 SV=1	ANXA3	36044100	215
A0A452EHN4	Fascin OS=Capra hircus OX=9925 GN=FSCN1 PE=3 SV=1	FSCN1	36041300	216
A0A452FF42	Elongation factor Tu OS=Capra hircus OX=9925 GN=TUFM PE=3 SV=1	TUFM	35976200	217
A0A452DWM3	60S ribosomal protein L7 OS=Capra hircus OX=9925 GN=RPL7 PE=3 SV=1	RPL7	35717240	218
A0A452E867	Ribosomal_L18_c domain-containing protein OS=Capra hircus OX=9925 GN=LOC102179869 PE=3 SV=1	LOC102179869	35578800	219
A0A452EYS8	Prohibitin OS=Capra hircus OX=9925 GN=PHB2 PE=3 SV=1	PHB2	35427000	220
A0A452G3S8	Tubulin beta chain OS=Capra hircus OX=9925 GN=TUBB PE=3 SV=1	TUBB	35369500	221
A0A452EFS9	60S ribosomal protein L34 OS=Capra hircus OX=9925 GN=RPL34 PE=3 SV=1	RPL34	35286800	222
A0A452FJ15	Nucleoside diphosphate kinase OS=Capra hircus OX=9925 GN=NME2 PE=3 SV=1	NME2	34950500	223
A0A452EII2	Medium-chain specific acyl-CoA dehydrogenase, mitochondrial OS=Capra hircus OX=9925 GN=LOC102179380 PE=3 SV=1	LOC102179380	34779400	224
A0A452DRQ0	Fibrillarin like 1 OS=Capra hircus OX=9925 GN=FBLL1 PE=3 SV=1	FBLL1	34411090	225
A0A452F296	Actin alpha 2, smooth muscle OS=Capra hircus OX=9925 GN=ACTA2 PE=3 SV=1	ACTA2	34334300	226
A0A452ERN3	Dihydrolipoyllysine-residue succinyltransferase component of 2-oxoglutarate dehydrogenase complex, mitochondrial OS=Capra hircus OX=9925 GN=DLST PE=3 SV=1	DLST	34142300	227
A0A452E6A0	60S ribosomal protein L12 OS=Capra hircus OX=9925 GN=LOC102171282 PE=3 SV=1	LOC102171282	33884670	228
A0A452ELX4	Ribosomal protein L15 OS=Capra hircus OX=9925 GN=RPL15 PE=3 SV=1	RPL15	33822600	229
A0A452G2G2	Eukaryotic translation initiation factor 5A OS=Capra hircus OX=9925 GN=EIF5A PE=3 SV=1	EIF5A	33684900	230
A0A452EJ02	Nucleophosmin OS=Capra hircus OX=9925 GN=NPM1 PE=3 SV=1	NPM1	33623800	231
A0A452E357	Heterogeneous nuclear ribonucleoprotein D like OS=Capra hircus OX=9925 GN=HNRNPDL PE=4 SV=1	HNRNPDL	33495730	232
A0A452E0H5	NADH-cytochrome b5 reductase OS=Capra hircus OX=9925 GN=LOC102173645 PE=3 SV=1	LOC102173645	33060030	233
A0A452E9C0	60S ribosomal protein L17 OS=Capra hircus OX=9925 GN=RPL17-C18orf32 PE=3 SV=1	RPL17-C18orf32	33045000	234
A0A452G1E3	AP-2 complex subunit alpha OS=Capra hircus OX=9925 GN=AP2A1 PE=3 SV=1	AP2A1	33010280	235
A0A452G6Z9	Junction plakoglobin OS=Capra hircus OX=9925 GN=JUP PE=3 SV=1	JUP	32973700	236
A0A452E7B4	Prostaglandin E synthase 3 OS=Capra hircus OX=9925 PE=3 SV=1	--	32918800	237
A0A452FTM7	SH3 domain-binding glutamic acid-rich-like protein OS=Capra hircus OX=9925 GN=SH3BGRL3 PE=3 SV=1	SH3BGRL3	32500100	238
A0A452FPG8	Peroxiredoxin 4 OS=Capra hircus OX=9925 GN=PRDX4 PE=4 SV=1	PRDX4	32262100	239
A0A452FR97	Phosphoglycerate mutase OS=Capra hircus OX=9925 GN=PGAM1 PE=3 SV=1	PGAM1	32198900	240
A0A452ECD3	Serum amyloid A protein OS=Capra hircus OX=9925 GN=LOC100860781 PE=3 SV=1	LOC100860781	32164300	241
A0A452EQW7	Malate dehydrogenase OS=Capra hircus OX=9925 GN=MDH1 PE=3 SV=1	MDH1	32139800	242
A0A452DQY2	RNA helicase OS=Capra hircus OX=9925 GN=DDX39B PE=4 SV=1	DDX39B	31913190	243
A0A452DST4	Integrin beta OS=Capra hircus OX=9925 GN=ITGB4 PE=3 SV=1	ITGB4	31591660	244
A0A452G7V5	Protein disulfide-isomerase OS=Capra hircus OX=9925 GN=P4HB PE=3 SV=1	P4HB	31338800	245
A0A452DQM6	60 kDa heat shock protein, mitochondrial OS=Capra hircus OX=9925 GN=HSPD1 PE=3 SV=1	HSPD1	31263600	246
A0A452E8A4	Galectin OS=Capra hircus OX=9925 GN=LGALS3 PE=4 SV=1	LGALS3	31256000	247
A0A452F9D0	AP complex subunit beta OS=Capra hircus OX=9925 GN=AP2B1 PE=3 SV=1	AP2B1	30884100	248
A0A452DKZ8	Non-POU domain-containing octamer-binding protein OS=Capra hircus OX=9925 GN=NONO PE=4 SV=1	NONO	30855800	249
A0A452G5R1	Haptoglobin OS=Capra hircus OX=9925 GN=LOC102176354 PE=4 SV=1	LOC102176354	30800600	250
A0A452DR46	60S ribosomal protein L23 OS=Capra hircus OX=9925 GN=LOC102169182 PE=3 SV=1	LOC102169182	30691300	251
A0A452EEG8	Integrin subunit alpha 6 OS=Capra hircus OX=9925 GN=ITGA6 PE=3 SV=1	ITGA6	30568200	252
A0A452DWT0	Beta-hexosaminidase OS=Capra hircus OX=9925 GN=LOC102181993 PE=3 SV=1	LOC102181993	30333400	253
A0A452FU92	Solute carrier family 25 member 24 OS=Capra hircus OX=9925 GN=SLC25A24 PE=3 SV=1	SLC25A24	30319100	254
A0A452DRB5	LAMA1 OS=Capra hircus OX=9925 PE=4 SV=1	--	30129900	255
A0A452FMV1	Heterogeneous nuclear ribonucleoprotein D OS=Capra hircus OX=9925 GN=HNRNPD PE=4 SV=1	HNRNPD	29781900	256
A0A452FR38	60S ribosomal protein L12 OS=Capra hircus OX=9925 GN=RPL12 PE=3 SV=1	RPL12	29658700	257
A0A452EL50	Actin related protein 2 OS=Capra hircus OX=9925 GN=ACTR2 PE=3 SV=1	ACTR2	29558100	258
A0A452G4D6	T-complex protein 1 subunit beta OS=Capra hircus OX=9925 GN=CCT2 PE=3 SV=1	CCT2	29549800	259
A0A452F0K7	Tropomyosin 3 OS=Capra hircus OX=9925 GN=TPM3 PE=3 SV=1	TPM3	29399500	260
A0A452FDR2	40S ribosomal protein S8 OS=Capra hircus OX=9925 GN=RPS8 PE=3 SV=1	RPS8	29340400	261
A0A452G6T0	Heterogeneous nuclear ribonucleoprotein M OS=Capra hircus OX=9925 GN=HNRNPM PE=4 SV=1	HNRNPM	29292300	262
A0A452F509	ATP synthase subunit gamma OS=Capra hircus OX=9925 GN=ATP5F1C PE=3 SV=1	ATP5F1C	29259200	263
A0A452DUP3	Dolichyl-diphosphooligosaccharide--protein glycosyltransferase subunit 1 OS=Capra hircus OX=9925 GN=RPN1 PE=3 SV=1	RPN1	28971290	264
A0A452EJN6	Alpha-crystallin B chain OS=Capra hircus OX=9925 GN=CRYAB PE=3 SV=1	CRYAB	28964800	265
A0A452ER52	Electron transfer flavoprotein subunit alpha OS=Capra hircus OX=9925 GN=ETFA PE=3 SV=1	ETFA	28701000	266
A0A452ETN5	Actinin alpha 1 OS=Capra hircus OX=9925 GN=ACTN1 PE=3 SV=1	ACTN1	28675350	267
A0A452EVX4	T-complex protein 1 subunit alpha OS=Capra hircus OX=9925 GN=TCP1 PE=3 SV=1	TCP1	28581000	268
A0A452G4Y4	Clathrin heavy chain OS=Capra hircus OX=9925 GN=CLTC PE=3 SV=1	CLTC	28457100	269
A0A452G9Y2	Annexin OS=Capra hircus OX=9925 GN=ANXA4 PE=3 SV=1	ANXA4	28072400	270
A0A452E485	WD_REPEATS_REGION domain-containing protein OS=Capra hircus OX=9925 GN=GNB1 PE=3 SV=1	GNB1	28062200	271
A0A452EYJ1	Phosphatidylethanolamine-binding protein 1 OS=Capra hircus OX=9925 GN=PEBP1 PE=3 SV=1	PEBP1	28017800	272
A0A452DY37	Beta-2-microglobulin OS=Capra hircus OX=9925 GN=B2M PE=3 SV=1	B2M	27944700	273
A0A452G0P6	Keratin 10 OS=Capra hircus OX=9925 GN=KRT10 PE=3 SV=1	KRT10	27943200	274
A0A452EUH9	Rho-associated protein kinase OS=Capra hircus OX=9925 GN=ROCK1 PE=3 SV=1	ROCK1	27844800	275
A0A452DPJ7	Fumarate hydratase, mitochondrial OS=Capra hircus OX=9925 GN=FH PE=3 SV=1	FH	27777600	276
A0A452FMX3	Plectin OS=Capra hircus OX=9925 GN=PLEC PE=4 SV=1	PLEC	27739100	277
A0A452EER0	Serine/threonine-protein phosphatase OS=Capra hircus OX=9925 GN=PPP1CA PE=3 SV=1	PPP1CA	27730400	278
A0A452EHE2	ATP synthase subunit e, mitochondrial OS=Capra hircus OX=9925 GN=ATP5ME PE=3 SV=1	ATP5ME	27503000	279
A0A452E8V5	Eukaryotic translation elongation factor 1 delta OS=Capra hircus OX=9925 GN=EEF1D PE=3 SV=1	EEF1D	27445780	280
A0A452FGM6	Macrophage-capping protein OS=Capra hircus OX=9925 GN=CAPG PE=3 SV=1	CAPG	27383500	281
A0A452FQK4	Abhydrolase domain containing 14B OS=Capra hircus OX=9925 GN=ABHD14B PE=4 SV=1	ABHD14B	27341900	282
A0A452E5C9	Serine/arginine-rich splicing factor 1 OS=Capra hircus OX=9925 GN=SRSF1 PE=3 SV=1	SRSF1	27330000	283
A0A452G6U5	Rab GDP dissociation inhibitor OS=Capra hircus OX=9925 GN=GDI2 PE=3 SV=1	GDI2	27305800	284
A0A452DPV3	Phosphoglycerate kinase OS=Capra hircus OX=9925 GN=PGK2 PE=3 SV=1	PGK2	27219643	285
A0A452E613	Transaldolase OS=Capra hircus OX=9925 GN=TALDO1 PE=3 SV=1	TALDO1	27172400	286
A0A452FVZ7	RAB6A, member RAS oncogene family OS=Capra hircus OX=9925 GN=RAB6A PE=4 SV=1	RAB6A	27063768	287
A0A452F623	Histone H2A OS=Capra hircus OX=9925 GN=LOC102183306 PE=3 SV=1	LOC102183306	26997800	288
A0A452ECV2	Ribosomal protein S14 OS=Capra hircus OX=9925 GN=RPS14 PE=3 SV=1	RPS14	26961800	289
A0A452EI23	ETHE1 persulfide dioxygenase OS=Capra hircus OX=9925 GN=ETHE1 PE=4 SV=1	ETHE1	26849200	290
A0A452DQ95	60S ribosomal protein L35 OS=Capra hircus OX=9925 PE=3 SV=1	--	26823900	291
A0A452EZT9	Xanthine dehydrogenase OS=Capra hircus OX=9925 GN=XDH PE=3 SV=1	XDH	26763640	292
A0A452ETD8	Filamin B OS=Capra hircus OX=9925 GN=FLNB PE=3 SV=1	FLNB	26725000	293
A0A452DT07	Heterogeneous nuclear ribonucleoprotein F OS=Capra hircus OX=9925 PE=4 SV=1	--	26664562	294
A0A2Z4FR65	Beta-catenin OS=Capra hircus OX=9925 GN=CTNNB1 PE=2 SV=1	CTNNB1	26647200	295
A0A452F5Z4	RNA helicase OS=Capra hircus OX=9925 GN=DHX9 PE=3 SV=1	DHX9	26222900	296
A0A452FYV6	Cofilin-1 OS=Capra hircus OX=9925 GN=CFL1 PE=3 SV=1	CFL1	26131700	297
A0A452ED36	B-cell receptor-associated protein OS=Capra hircus OX=9925 GN=BCAP31 PE=3 SV=1	BCAP31	26044100	298
A0A452G5D5	Ribosomal protein OS=Capra hircus OX=9925 GN=RPL10A PE=3 SV=1	RPL10A	25953800	299
A0A452E4K0	Cystatin E/M OS=Capra hircus OX=9925 GN=CST6 PE=4 SV=1	CST6	25863100	300
A0A452DNF8	40S ribosomal protein S15a OS=Capra hircus OX=9925 GN=LOC102173911 PE=3 SV=1	LOC102173911	25792200	301
A0A452FAP5	Succinate--CoA ligase [GDP-forming] subunit beta, mitochondrial OS=Capra hircus OX=9925 GN=SUCLG2 PE=3 SV=1	SUCLG2	25684400	302
A0A452GB27	40S ribosomal protein S11 OS=Capra hircus OX=9925 GN=RPS11 PE=3 SV=1	RPS11	25681200	303
A0A097C2Z0	60S acidic ribosomal protein P0 OS=Capra hircus OX=9925 GN=RPLP0 PE=2 SV=1	RPLP0	25409400	304
A0A452DUB1	HECT-type E3 ubiquitin transferase OS=Capra hircus OX=9925 GN=NEDD4L PE=4 SV=1	NEDD4L	25394770	305
A0A452DZE2	Protein S100 OS=Capra hircus OX=9925 GN=S100A11 PE=3 SV=1	S100A11	25380900	306
A0A452DRP4	Sterol carrier protein 2 OS=Capra hircus OX=9925 GN=SCP2 PE=3 SV=1	SCP2	25118200	307
A0A452G3B3	Tyrosine 3-monooxygenase/tryptophan 5-monooxygenase activation protein gamma OS=Capra hircus OX=9925 GN=YWHAG PE=3 SV=1	YWHAG	25073700	308
A0A452DYG0	GOLD domain-containing protein OS=Capra hircus OX=9925 GN=TMED9 PE=3 SV=1	TMED9	25052650	309
A0A452DLP7	Enoyl-CoA hydratase, short chain 1 OS=Capra hircus OX=9925 GN=ECHS1 PE=3 SV=1	ECHS1	25050100	310
A0A452DVV1	Cytosol aminopeptidase OS=Capra hircus OX=9925 GN=LAP3 PE=3 SV=1	LAP3	24810900	311
A0A452FWA5	Heterogeneous nuclear ribonucleoprotein R OS=Capra hircus OX=9925 GN=HNRNPR PE=4 SV=1	HNRNPR	24788750	312
A0A452FIS2	CD44 antigen OS=Capra hircus OX=9925 GN=CD44 PE=4 SV=1	CD44	24679000	313
A0A452ELZ3	Aldo_ket_red domain-containing protein OS=Capra hircus OX=9925 GN=LOC102170282 PE=4 SV=1	LOC102170282	24530150	314
I1VE57	Ras homolog family member A OS=Capra hircus OX=9925 GN=RHOA PE=2 SV=1	RHOA	24511300	315
A0A452EU44	Tyrosine 3-monooxygenase/tryptophan 5-monooxygenase activation protein eta OS=Capra hircus OX=9925 GN=YWHAH PE=3 SV=1	YWHAH	24502100	316
A0A452DZ57	Peptidase_M24 domain-containing protein OS=Capra hircus OX=9925 GN=PA2G4 PE=3 SV=1	PA2G4	24330600	317
A0A452FU62	40S ribosomal protein S17 OS=Capra hircus OX=9925 GN=RPS17 PE=3 SV=1	RPS17	24243400	318
A0A452EQJ4	AHNAK nucleoprotein OS=Capra hircus OX=9925 GN=AHNAK PE=4 SV=1	AHNAK	24219000	319
A0A452EH90	Lactadherin OS=Capra hircus OX=9925 GN=MFGE8 PE=4 SV=1	MFGE8	24094900	320
A0A452E0R7	RRM domain-containing protein OS=Capra hircus OX=9925 PE=4 SV=1	--	23900845	321
A0A452EW92	Electron transfer flavoprotein subunit beta OS=Capra hircus OX=9925 GN=ETFB PE=3 SV=1	ETFB	23725600	322
A0A452FZT8	Synaptotagmin binding cytoplasmic RNA interacting protein OS=Capra hircus OX=9925 GN=SYNCRIP PE=4 SV=1	SYNCRIP	23687100	323
K9LQQ8	Fatty acid-binding protein, adipocyte OS=Capra hircus OX=9925 GN=FABP3 PE=2 SV=1	FABP3	23678000	324
A0A452EHJ6	Hydroxyacyl-coenzyme A dehydrogenase, mitochondrial OS=Capra hircus OX=9925 GN=HADH PE=3 SV=1	HADH	23666700	325
A0A452DW28	60S ribosomal protein L9 OS=Capra hircus OX=9925 GN=LOC102172508 PE=3 SV=1	LOC102172508	23613700	326
A0A452FIW1	Coiled-coil domain containing 47 OS=Capra hircus OX=9925 GN=CCDC47 PE=4 SV=1	CCDC47	23549900	327
A0A452FNM9	Transmembrane p24 trafficking protein 10 OS=Capra hircus OX=9925 GN=TMED10 PE=3 SV=1	TMED10	23531700	328
A0A452DWV8	Glutathione transferase OS=Capra hircus OX=9925 GN=LOC102174708 PE=3 SV=1	LOC102174708	23488250	329
A0A452G6D2	6-phosphogluconate dehydrogenase, decarboxylating OS=Capra hircus OX=9925 GN=PGD PE=3 SV=1	PGD	23453400	330
A0A452E668	Integrin beta OS=Capra hircus OX=9925 GN=ITGB1 PE=3 SV=1	ITGB1	23352300	331
A0A452EMZ1	60S ribosomal protein L36 OS=Capra hircus OX=9925 GN=RPL36 PE=3 SV=1	RPL36	23284700	332
A0A452DL24	Progesterone receptor membrane component 1 OS=Capra hircus OX=9925 GN=PGRMC1 PE=4 SV=1	PGRMC1	23197150	333
A0A452EHZ3	F-actin-capping protein subunit alpha OS=Capra hircus OX=9925 GN=CAPZA2 PE=3 SV=1	CAPZA2	23156725	334
A0A452DVL5	60S ribosomal protein L37a OS=Capra hircus OX=9925 GN=LOC108636730 PE=3 SV=1	LOC108636730	22846300	335
A0A452G373	60S ribosomal protein L28 OS=Capra hircus OX=9925 GN=RPL28 PE=3 SV=1	RPL28	22729700	336
A0A452DL79	Peroxiredoxin-like 2A OS=Capra hircus OX=9925 GN=PRXL2A PE=3 SV=1	PRXL2A	22695200	337
A0A452FI00	Core histone macro-H2A OS=Capra hircus OX=9925 GN=MACROH2A1 PE=4 SV=1	MACROH2A1	22652000	338
A0A452FQV1	T-complex protein 1 subunit eta OS=Capra hircus OX=9925 GN=CCT7 PE=3 SV=1	CCT7	22592000	339
A0A452F6C9	Myosin heavy chain 10 OS=Capra hircus OX=9925 GN=MYH10 PE=3 SV=1	MYH10	22556190	340
A0A452F4B6	Transitional endoplasmic reticulum ATPase OS=Capra hircus OX=9925 GN=VCP PE=3 SV=1	VCP	22461900	341
A0A452F0G2	Hydroxysteroid 17-beta dehydrogenase 10 OS=Capra hircus OX=9925 GN=HSD17B10 PE=3 SV=1	HSD17B10	22412300	342
A0A452EYY1	Actin-related protein 2/3 complex subunit 5 OS=Capra hircus OX=9925 GN=ARPC5 PE=3 SV=1	ARPC5	22169500	343
B6F238	p97Bcnt protein OS=Capra hircus OX=9925 GN=p97bcnt PE=2 SV=1	p97bcnt	22152700	344
A5JST4	Ribosomal protein S10 OS=Capra hircus OX=9925 GN=RPS10 PE=2 SV=1	RPS10	22097100	345
A0A452E047	Ig-like domain-containing protein OS=Capra hircus OX=9925 GN=LOC108633459 PE=3 SV=1	LOC108633459	21902830	346
A0A452GBK7	Complement component 1 Q subcomponent-binding protein, mitochondrial OS=Capra hircus OX=9925 GN=C1QBP PE=3 SV=1	C1QBP	21814900	347
A0A452EMX2	Tropomyosin 2 OS=Capra hircus OX=9925 GN=TPM2 PE=3 SV=1	TPM2	21792320	348
A0A452FK82	Rho GDP dissociation inhibitor alpha OS=Capra hircus OX=9925 GN=ARHGDIA PE=3 SV=1	ARHGDIA	21774400	349
A0A452DNR6	Serpin H1 OS=Capra hircus OX=9925 GN=SERPINH1 PE=3 SV=1	SERPINH1	21765900	350
A0A452ELY8	Ribosomal_L18_c domain-containing protein OS=Capra hircus OX=9925 GN=LOC102171492 PE=3 SV=1	LOC102171492	21701700	351
A0A452FUQ9	Plakophilin 1 OS=Capra hircus OX=9925 GN=PKP1 PE=3 SV=1	PKP1	21687400	352
A0A452E2H1	ATP synthase subunit O, mitochondrial OS=Capra hircus OX=9925 GN=ATP5PO PE=3 SV=1	ATP5PO	21618400	353
A0A452ERC8	Ribonuclease inhibitor OS=Capra hircus OX=9925 GN=RNH1 PE=4 SV=1	RNH1	21596300	354
A0A452FKN8	Transketolase OS=Capra hircus OX=9925 GN=TKT PE=4 SV=1	TKT	21595800	355
A0A452ECC0	60S ribosomal protein L4 OS=Capra hircus OX=9925 GN=RPL4 PE=3 SV=1	RPL4	21564700	356
A0A452DW73	Aconitate hydratase, mitochondrial OS=Capra hircus OX=9925 GN=ACO2 PE=3 SV=1	ACO2	21514600	357
A0A452FA73	60S ribosomal protein L27 OS=Capra hircus OX=9925 GN=RPL27 PE=3 SV=1	RPL27	21508300	358
A0A452E949	TRASH domain-containing protein OS=Capra hircus OX=9925 GN=RPL24 PE=3 SV=1	RPL24	21466700	359
A0A452DSA7	SURF1-like protein OS=Capra hircus OX=9925 GN=SURF1 PE=3 SV=1	SURF1	21455600	360
A0A452FEW5	Beta-hexosaminidase OS=Capra hircus OX=9925 GN=HEXB PE=3 SV=1	HEXB	21314700	361
A0A452EAB4	Purine nucleoside phosphorylase OS=Capra hircus OX=9925 GN=PNP PE=3 SV=1	PNP	21260200	362
A0A452FS13	Splicing factor proline and glutamine rich OS=Capra hircus OX=9925 GN=SFPQ PE=4 SV=1	SFPQ	21241500	363
A0A452G2Z1	60S ribosomal protein L3 OS=Capra hircus OX=9925 GN=RPL3 PE=3 SV=1	RPL3	21231100	364
A0A452EJL6	RAB1A, member RAS onco family OS=Capra hircus OX=9925 GN=RAB1A PE=4 SV=1	RAB1A	21230460	365
A0A452FAH1	Cytoskeleton associated protein 4 OS=Capra hircus OX=9925 GN=CKAP4 PE=4 SV=1	CKAP4	21145300	366
A0A452EUU0	Glucose-6-phosphate isomerase OS=Capra hircus OX=9925 GN=GPI PE=3 SV=1	GPI	21064600	367
A0A452E037	Myristoylated alanine rich protein kinase C substrate OS=Capra hircus OX=9925 GN=MARCKS PE=3 SV=1	MARCKS	21015700	368
A0A452ESB8	Actin-related protein 3 OS=Capra hircus OX=9925 GN=ACTR3 PE=3 SV=1	ACTR3	21005910	369
A0A452E968	T-complex protein 1 subunit gamma OS=Capra hircus OX=9925 GN=CCT3 PE=3 SV=1	CCT3	20770900	370
A0A452FEA7	Histone deacetylase 1 OS=Capra hircus OX=9925 GN=HDAC1 PE=3 SV=1	HDAC1	20664190	371
A0A452E7G8	Lamina-associated polypeptide 2 OS=Capra hircus OX=9925 GN=TMPO PE=3 SV=1	TMPO	20655850	372
A0A452E0H9	Ceramidase OS=Capra hircus OX=9925 GN=ASAH1 PE=3 SV=1	ASAH1	20610300	373
A0A452DXW0	Dehydrogenase/reductase 1 OS=Capra hircus OX=9925 GN=DHRS1 PE=4 SV=1	DHRS1	20600200	374
A0A452F821	Serine and arginine rich splicing factor 7 OS=Capra hircus OX=9925 GN=SRSF7 PE=4 SV=1	SRSF7	20567400	375
A0A452F2G7	Succinate dehydrogenase [ubiquinone] flavoprotein subunit, mitochondrial OS=Capra hircus OX=9925 GN=SDHA PE=3 SV=1	SDHA	20510000	376
A0A452G286	40S ribosomal protein S19 OS=Capra hircus OX=9925 PE=3 SV=1	--	20451500	377
A0A452FIG9	EXPERA domain-containing protein OS=Capra hircus OX=9925 GN=EBP PE=3 SV=1	EBP	20443100	378
A0A452G3A0	Calumenin OS=Capra hircus OX=9925 GN=CALU PE=3 SV=1	CALU	20418900	379
A0A452ETG7	Peroxidasin OS=Capra hircus OX=9925 GN=PXDN PE=4 SV=1	PXDN	20311600	380
A0A452G9K3	Phosphate carrier protein, mitochondrial OS=Capra hircus OX=9925 GN=SLC25A3 PE=3 SV=1	SLC25A3	20168800	381
A0A452DTB9	Synaptophysin like 1 OS=Capra hircus OX=9925 GN=SYPL1 PE=3 SV=1	SYPL1	20168400	382
A0A452DK67	Pyruvate dehydrogenase E1 component subunit alpha OS=Capra hircus OX=9925 GN=PDHA1 PE=4 SV=1	PDHA1	20118600	383
A0A452E5X4	Glutathione S-transferase omega OS=Capra hircus OX=9925 GN=LOC102190016 PE=3 SV=1	LOC102190016	20038670	384
A0A452EBH4	ATP synthase subunit b OS=Capra hircus OX=9925 GN=ATP5PB PE=3 SV=1	ATP5PB	20032500	385
A0A452DU82	Scaffold attachment factor B OS=Capra hircus OX=9925 GN=SAFB PE=4 SV=1	SAFB	20011420	386
A0A452DKP0	Glutamate dehydrogenase OS=Capra hircus OX=9925 GN=GLUD1 PE=3 SV=1	GLUD1	19953800	387
A0A452DK99	Core histone macro-H2A OS=Capra hircus OX=9925 GN=MACROH2A2 PE=4 SV=1	MACROH2A2	19746630	388
A0A452F3D0	Collagen type VI alpha 2 chain OS=Capra hircus OX=9925 GN=COL6A2 PE=4 SV=1	COL6A2	19536600	389
A0A452F2M2	T-complex protein 1 subunit theta OS=Capra hircus OX=9925 GN=CCT8 PE=3 SV=1	CCT8	19442600	390
A0A452FGQ3	Actin-related protein 2/3 complex subunit OS=Capra hircus OX=9925 GN=ARPC1B PE=3 SV=1	ARPC1B	19436700	391
A0A452E1A4	Proteasome activator subunit 1 OS=Capra hircus OX=9925 GN=PSME1 PE=3 SV=1	PSME1	19398700	392
A0A452FLQ8	RNA helicase OS=Capra hircus OX=9925 GN=EIF4A1 PE=3 SV=1	EIF4A1	19361700	393
A0A452F6F8	Peroxiredoxin 3 OS=Capra hircus OX=9925 GN=PRDX3 PE=4 SV=1	PRDX3	19248200	394
A0A452EHS0	RNA binding motif protein X-linked OS=Capra hircus OX=9925 GN=RBMX PE=4 SV=1	RBMX	19224100	395
A0A452FMT2	40S ribosomal protein S2 OS=Capra hircus OX=9925 GN=LOC108634081 PE=3 SV=1	LOC108634081	19223400	396
A0A452EHE3	Lamin B1 OS=Capra hircus OX=9925 GN=LMNB1 PE=3 SV=1	LMNB1	19117800	397
A0A452G0W0	60S ribosomal protein L8 OS=Capra hircus OX=9925 GN=RPL8 PE=3 SV=1	RPL8	19095800	398
A0A452E238	60S ribosomal protein L7a OS=Capra hircus OX=9925 GN=LOC102175205 PE=3 SV=1	LOC102175205	19080200	399
A0A452FIF7	Heterogeneous nuclear ribonucleoprotein H1 OS=Capra hircus OX=9925 GN=HNRNPH1 PE=4 SV=1	HNRNPH1	19062100	400
A0A452DS14	Alpha-L-fucosidase OS=Capra hircus OX=9925 GN=FUCA1 PE=3 SV=1	FUCA1	18948900	401
A0A452F0G8	Leukotriene A(4) hydrolase OS=Capra hircus OX=9925 GN=LTA4H PE=3 SV=1	LTA4H	18804400	402
A0A452EVG2	Annexin OS=Capra hircus OX=9925 GN=ANXA6 PE=3 SV=1	ANXA6	18779290	403
A0A452EMA0	Proteasome subunit alpha type OS=Capra hircus OX=9925 GN=PSMA7 PE=3 SV=1	PSMA7	18769900	404
A0A452FJU7	Heterogeneous nuclear ribonucleoprotein A/B OS=Capra hircus OX=9925 GN=HNRNPAB PE=4 SV=1	HNRNPAB	18451200	405
A0A452EQG6	Integrin subunit alpha 3 OS=Capra hircus OX=9925 GN=ITGA3 PE=3 SV=1	ITGA3	18436800	406
A0A452F2I2	Epoxide hydrolase OS=Capra hircus OX=9925 GN=EPHX1 PE=3 SV=1	EPHX1	18418200	407
A0A452FHC8	Galectin-3-binding protein OS=Capra hircus OX=9925 GN=LGALS3BP PE=4 SV=1	LGALS3BP	18305100	408
A0A452DR93	Collagen alpha-1(VI) chain OS=Capra hircus OX=9925 PE=4 SV=1	--	18268700	409
A0A452E9Y4	Acidic leucine-rich nuclear phosphoprotein 32 family member A OS=Capra hircus OX=9925 GN=ANP32A PE=3 SV=1	ANP32A	18224700	410
A0A452FL25	Apolipoprotein E OS=Capra hircus OX=9925 GN=APOE PE=2 SV=1	APOE	18201100	411
A0A452FJT7	Fibrillarin OS=Capra hircus OX=9925 GN=FBL PE=3 SV=1	FBL	18174600	412
A0A452FWZ1	Phospholipase D family member 3 OS=Capra hircus OX=9925 GN=PLD3 PE=3 SV=1	PLD3	18170600	413
A0A452EN55	Karyopherin subunit beta 1 OS=Capra hircus OX=9925 GN=KPNB1 PE=3 SV=1	KPNB1	18148600	414
A0A452DTD2	Oxoglutarate dehydrogenase (succinyl-transferring) OS=Capra hircus OX=9925 GN=OGDH PE=3 SV=1	OGDH	18095260	415
A5JSS3	NADH dehydrogenase (Ubiquinone) 1 alpha subcomplex 4 OS=Capra hircus OX=9925 GN=NDUFA4 PE=2 SV=1	NDUFA4	18095100	416
A0A452FXG0	F-actin-capping protein subunit beta OS=Capra hircus OX=9925 PE=3 SV=1	--	18041600	417
A0A452FSS5	Aldedh domain-containing protein OS=Capra hircus OX=9925 GN=ALDH2 PE=3 SV=1	ALDH2	17969200	418
A0A452FBH0	Basigin OS=Capra hircus OX=9925 GN=BSG PE=4 SV=1	BSG	17926000	419
A0A452EKB7	Isocitrate dehydrogenase [NAD] subunit, mitochondrial OS=Capra hircus OX=9925 GN=IDH3A PE=3 SV=1	IDH3A	17924600	420
A0A452G7N6	Protein S100 OS=Capra hircus OX=9925 GN=S100A16 PE=3 SV=1	S100A16	17776500	421
A0A452DRD5	Eukaryotic translation initiation factor 3 subunit E OS=Capra hircus OX=9925 GN=EIF3E PE=3 SV=1	EIF3E	17734100	422
A0A452DX93	Activated RNA polymerase II transcriptional coactivator p15 OS=Capra hircus OX=9925 GN=SUB1 PE=3 SV=1	SUB1	17704200	423
A0A452DJQ6	Apoptosis inducing factor mitochondria associated 1 OS=Capra hircus OX=9925 GN=AIFM1 PE=3 SV=1	AIFM1	17526300	424
A0A452ED89	40S ribosomal protein S12 OS=Capra hircus OX=9925 GN=LOC108637681 PE=3 SV=1	LOC108637681	17375800	425
A0A452ELA0	NAD(P)H-hydrate epimerase OS=Capra hircus OX=9925 GN=NAXE PE=3 SV=1	NAXE	17360800	426
A0A452E570	Cullin associated and neddylation dissociated 1 OS=Capra hircus OX=9925 GN=CAND1 PE=3 SV=1	CAND1	17355700	427
A0A452EIY1	Microtubule-associated protein OS=Capra hircus OX=9925 GN=MAP4 PE=4 SV=1	MAP4	17344400	428
A0A452EFA5	Adipocyte plasma membrane-associated protein OS=Capra hircus OX=9925 GN=APMAP PE=3 SV=1	APMAP	17324900	429
A0A452FSD2	Proteasome subunit beta OS=Capra hircus OX=9925 GN=PSMB6 PE=3 SV=1	PSMB6	17293600	430
A0A452DZT8	Heat shock 70 kDa protein 4 OS=Capra hircus OX=9925 GN=HSPA4 PE=3 SV=1	HSPA4	17282700	431
A0A452G3H5	Procollagen-lysine 5-dioxygenase OS=Capra hircus OX=9925 GN=PLOD1 PE=4 SV=1	PLOD1	17256700	432
A0A452E9Y1	Pyr_redox_2 domain-containing protein OS=Capra hircus OX=9925 GN=SQOR PE=4 SV=1	SQOR	17220800	433
A0A452F9K1	Polyadenylate-binding protein OS=Capra hircus OX=9925 GN=PABPC4 PE=3 SV=1	PABPC4	17189930	434
A0A452DQL9	Heat shock protein 105 kDa OS=Capra hircus OX=9925 GN=HSPH1 PE=3 SV=1	HSPH1	17186317	435
A0A452DW65	Niban apoptosis regulator 2 OS=Capra hircus OX=9925 GN=NIBAN2 PE=3 SV=1	NIBAN2	17153900	436
A0A452DK40	Annexin OS=Capra hircus OX=9925 GN=ANXA7 PE=3 SV=1	ANXA7	17079900	437
A0A452FJW1	Translocon-associated protein subunit alpha OS=Capra hircus OX=9925 GN=SSR1 PE=3 SV=1	SSR1	17078200	438
A0A452DQG8	FUS RNA binding protein OS=Capra hircus OX=9925 GN=FUS PE=3 SV=1	FUS	17070250	439
A0A452FU71	Staphylococcal nuclease domain-containing protein OS=Capra hircus OX=9925 GN=SND1 PE=4 SV=1	SND1	17030600	440
A0A452DW17	Serine/threonine-protein phosphatase OS=Capra hircus OX=9925 GN=PPP2CB PE=3 SV=1	PPP2CB	16968870	441
A0A452E5N4	Stress-induced-phosphoprotein 1 OS=Capra hircus OX=9925 GN=STIP1 PE=4 SV=1	STIP1	16921700	442
A0A452ECE5	Endoplasmic reticulum resident protein 29 OS=Capra hircus OX=9925 GN=ERP29 PE=4 SV=1	ERP29	16910800	443
A0A452FBS9	DEAD-box helicase 31 OS=Capra hircus OX=9925 GN=DDX31 PE=3 SV=1	DDX31	16802400	444
A0A452EVI7	40S ribosomal protein S3a OS=Capra hircus OX=9925 GN=RPS3A PE=3 SV=1	RPS3A	16794300	445
A0A452DPU1	40S ribosomal protein S27 OS=Capra hircus OX=9925 GN=LOC102191473 PE=3 SV=1	LOC102191473	16740900	446
A0A452FYD0	ADP ribosylation factor like GTPase 1 OS=Capra hircus OX=9925 GN=ARL1 PE=3 SV=1	ARL1	16731700	447
A0A452FVT9	TNF receptor superfamily member 6b OS=Capra hircus OX=9925 GN=TNFRSF6B PE=4 SV=1	TNFRSF6B	16690500	448
A0A452DXS5	ADP-ribosylation factor 6 OS=Capra hircus OX=9925 GN=ARF6 PE=3 SV=1	ARF6	16641500	449
Q6S4N9	Fatty acid binding protein 3 OS=Capra hircus OX=9925 GN=H-FABP PE=2 SV=1	H-FABP	16597400	450
A0A452F6A1	Thioredoxin domain-containing protein OS=Capra hircus OX=9925 GN=TMX1 PE=4 SV=1	TMX1	16587300	451
A0A452DZK5	Proteasome subunit alpha type OS=Capra hircus OX=9925 GN=PSMA5 PE=3 SV=1	PSMA5	16551400	452
A0A452EGN5	Far upstream element-binding protein 1 OS=Capra hircus OX=9925 GN=FUBP1 PE=4 SV=1	FUBP1	16521230	453
A0A452EUH8	RB binding protein 4, chromatin remodeling factor OS=Capra hircus OX=9925 GN=RBBP4 PE=4 SV=1	RBBP4	16456030	454
A0A452DTT2	AP-1 complex subunit gamma OS=Capra hircus OX=9925 GN=AP1G1 PE=3 SV=1	AP1G1	16440160	455
A0A452E7I5	Ribosomal protein L36a like OS=Capra hircus OX=9925 GN=RPL36AL PE=3 SV=1	RPL36AL	16433800	456
A0A452G9H1	Elongation factor 1-beta OS=Capra hircus OX=9925 GN=EEF1B2 PE=3 SV=1	EEF1B2	16432600	457
A0A452EB05	Pyruvate dehydrogenase E1 component subunit beta OS=Capra hircus OX=9925 GN=PDHB PE=4 SV=1	PDHB	16335600	458
A0A452FBI7	Poly(rC) binding protein 2 OS=Capra hircus OX=9925 GN=PCBP2 PE=4 SV=1	PCBP2	16311100	459
A0A452DRV7	Catenin alpha 1 OS=Capra hircus OX=9925 GN=CTNNA1 PE=3 SV=1	CTNNA1	16291500	460
A0A452G3D1	Tripartite motif containing 29 OS=Capra hircus OX=9925 GN=TRIM29 PE=4 SV=1	TRIM29	16201300	461
A0A452EKS9	Ubiquitin thioesterase OS=Capra hircus OX=9925 GN=OTUB1 PE=3 SV=1	OTUB1	16184800	462
A0A452EMC8	Amine oxidase OS=Capra hircus OX=9925 GN=MAOA PE=3 SV=1	MAOA	16168530	463
A0A452DR48	HRas proto-oncogene, GTPase OS=Capra hircus OX=9925 GN=HRAS PE=4 SV=1	HRAS	16100790	464
A0A452E125	ATP synthase subunit d, mitochondrial OS=Capra hircus OX=9925 PE=3 SV=1	--	15991730	465
A0A452FHI5	Catalase OS=Capra hircus OX=9925 GN=CAT PE=3 SV=1	CAT	15972500	466
A0A452F730	Secretion associated Ras related GTPase 1A OS=Capra hircus OX=9925 GN=SAR1A PE=3 SV=1	SAR1A	15897360	467
A0A452EGM8	Vesicle amine transport 1 OS=Capra hircus OX=9925 GN=VAT1 PE=3 SV=1	VAT1	15882200	468
A0A452FZ72	Hydroxyacyl-CoA dehydrogenase trifunctional multienzyme complex subunit beta OS=Capra hircus OX=9925 GN=HADHB PE=3 SV=1	HADHB	15870500	469
A0A452FYF6	GTP:AMP phosphotransferase AK3, mitochondrial OS=Capra hircus OX=9925 GN=AK3 PE=3 SV=1	AK3	15864500	470
A0A452FPL9	MARCKS like 1 OS=Capra hircus OX=9925 GN=MARCKSL1 PE=3 SV=1	MARCKSL1	15853800	471
A0A452F333	Cadherin-1 OS=Capra hircus OX=9925 GN=CDH1 PE=4 SV=1	CDH1	15845000	472
A0A452ERL0	DnaJ homolog subfamily A member 1 OS=Capra hircus OX=9925 GN=DNAJA1 PE=3 SV=1	DNAJA1	15793000	473
A0A452G069	WD repeat domain 1 OS=Capra hircus OX=9925 GN=WDR1 PE=4 SV=1	WDR1	15768100	474
A0A452F6E5	Succinate--CoA ligase [ADP-forming] subunit beta, mitochondrial OS=Capra hircus OX=9925 GN=SUCLA2 PE=3 SV=1	SUCLA2	15629500	475
A0A452FYL3	Dynein cytoplasmic 1 heavy chain 1 OS=Capra hircus OX=9925 GN=DYNC1H1 PE=3 SV=1	DYNC1H1	15594400	476
A0A452FB11	Proteasome subunit alpha type OS=Capra hircus OX=9925 GN=PSMA1 PE=3 SV=1	PSMA1	15584400	477
A0A452EAA3	ADP ribosylation factor like GTPase 8B OS=Capra hircus OX=9925 GN=ARL8B PE=3 SV=1	ARL8B	15574200	478
A0A452ELK2	Actin related protein 1A OS=Capra hircus OX=9925 GN=ACTR1A PE=3 SV=1	ACTR1A	15535980	479
A0A452FY80	RuvB-like helicase OS=Capra hircus OX=9925 GN=RUVBL2 PE=3 SV=1	RUVBL2	15521000	480
A0A452DKU9	Vinculin OS=Capra hircus OX=9925 GN=VCL PE=3 SV=1	VCL	15476500	481
A0A452G689	Collagen type IV alpha 2 chain OS=Capra hircus OX=9925 GN=COL4A2 PE=4 SV=1	COL4A2	15462700	482
A0A452DKT5	Small nuclear ribonucleoprotein Sm D3 OS=Capra hircus OX=9925 GN=SNRPD3 PE=3 SV=1	SNRPD3	15408100	483
A0A452FM00	FABP domain-containing protein OS=Capra hircus OX=9925 GN=FABP5 PE=3 SV=1	FABP5	15325700	484
A0A452DT18	Zyxin OS=Capra hircus OX=9925 GN=ZYX PE=4 SV=1	ZYX	15324400	485
A0A452F406	Destrin OS=Capra hircus OX=9925 GN=DSTN PE=3 SV=1	DSTN	15318000	486
A0A452EJ03	Myosin light chain 3 OS=Capra hircus OX=9925 GN=MYL3 PE=4 SV=1	MYL3	15314129	487
A0A452FTT6	NOP56 ribonucleoprotein OS=Capra hircus OX=9925 GN=NOP56 PE=3 SV=1	NOP56	15298600	488
A0A452FCR9	EGF like repeats and discoidin domains 3 OS=Capra hircus OX=9925 GN=EDIL3 PE=4 SV=1	EDIL3	15244300	489
A0A452ETA1	Tyrosine 3-monooxygenase/tryptophan 5-monooxygenase activation protein beta OS=Capra hircus OX=9925 GN=YWHAB PE=3 SV=1	YWHAB	15241500	490
A0A452FHG5	Heterogeneous nuclear ribonucleoprotein L OS=Capra hircus OX=9925 GN=HNRNPL PE=4 SV=1	HNRNPL	15072800	491
A0A452ET76	Small nuclear ribonucleoprotein Sm D2 OS=Capra hircus OX=9925 GN=SNRPD2 PE=3 SV=1	SNRPD2	15005700	492
A0A452FLH3	Proton-translocating NAD(P)(+) transhydrogenase OS=Capra hircus OX=9925 GN=NNT PE=3 SV=1	NNT	14971300	493
A0A452FG93	Procollagen-proline 4-dioxygenase OS=Capra hircus OX=9925 GN=P4HA2 PE=3 SV=1	P4HA2	14952700	494
A0A452G840	Cytochrome b5 type B OS=Capra hircus OX=9925 GN=CYB5B PE=3 SV=1	CYB5B	14908100	495
I1W1N3	Ras-related protein Rab-18 OS=Capra hircus OX=9925 GN=RAB18 PE=2 SV=1	RAB18	14890300	496
A0A452G4B4	Matrin-3 OS=Capra hircus OX=9925 GN=MATR3 PE=4 SV=1	MATR3	14886500	497
A0A452F2L8	Creatine kinase OS=Capra hircus OX=9925 GN=CKB PE=3 SV=1	CKB	14843406	498
A0A452EHC3	Small monomeric GTPase OS=Capra hircus OX=9925 GN=RALA PE=3 SV=1	RALA	14784272	499
A0A452G1T7	Calcium-transporting ATPase OS=Capra hircus OX=9925 GN=ATP2A2 PE=3 SV=1	ATP2A2	14741300	500
A0A452FH59	Acetyl-CoA acetyltransferase 1 OS=Capra hircus OX=9925 GN=ACAT1 PE=3 SV=1	ACAT1	14697400	501
A0A452F3U3	T-complex protein 1 subunit epsilon OS=Capra hircus OX=9925 GN=CCT5 PE=3 SV=1	CCT5	14676000	502
A0A452DKF1	VAMP associated protein A OS=Capra hircus OX=9925 GN=VAPA PE=4 SV=1	VAPA	14665970	503
A0A452FIF9	Glutamyl-prolyl-tRNA synthetase 1 OS=Capra hircus OX=9925 GN=EPRS1 PE=3 SV=1	EPRS1	14571400	504
A0A452DJY2	VPS26, retromer complex component A OS=Capra hircus OX=9925 GN=VPS26A PE=3 SV=1	VPS26A	14558156	505
A0A452EQF0	Cytochrome b-c1 complex subunit Rieske, mitochondrial OS=Capra hircus OX=9925 GN=UQCRFS1 PE=3 SV=1	UQCRFS1	14553800	506
A0A452F1S0	NADH dehydrogenase [ubiquinone] iron-sulfur protein 3, mitochondrial OS=Capra hircus OX=9925 GN=NDUFS3 PE=3 SV=1	NDUFS3	14528800	507
A0A452F421	Polypyrimidine tract-binding protein 1 OS=Capra hircus OX=9925 GN=PTBP1 PE=4 SV=1	PTBP1	14510400	508
A0A452F283	Solute carrier family 3 member 2 OS=Capra hircus OX=9925 GN=SLC3A2 PE=4 SV=1	SLC3A2	14503800	509
A0A452DVS5	Protein transport protein Sec61 subunit beta OS=Capra hircus OX=9925 PE=3 SV=1	--	14465300	510
A0A452DY80	C-X-C motif chemokine ligand 14 OS=Capra hircus OX=9925 GN=CXCL14 PE=4 SV=1	CXCL14	14461800	511
A0A452FEH4	Eukaryotic translation initiation factor 3 subunit F OS=Capra hircus OX=9925 GN=EIF3F PE=3 SV=1	EIF3F	14365400	512
A0A452FSF6	NRAS proto-oncogene, GTPase OS=Capra hircus OX=9925 GN=NRAS PE=4 SV=1	NRAS	14347640	513
A0A452DRH3	SEC31 homolog A, COPII coat complex component OS=Capra hircus OX=9925 GN=SEC31A PE=3 SV=1	SEC31A	14301200	514
A0A452EBH8	Sclerostin domain containing 1 OS=Capra hircus OX=9925 GN=SOSTDC1 PE=3 SV=1	SOSTDC1	14263500	515
A0A452FMK7	Calponin OS=Capra hircus OX=9925 GN=CNN3 PE=3 SV=1	CNN3	14248590	516
A0A452EXH1	Glutathione reductase OS=Capra hircus OX=9925 GN=GSR PE=3 SV=1	GSR	14233200	517
A0A452EX66	Isocitrate dehydrogenase [NAD] subunit, mitochondrial OS=Capra hircus OX=9925 GN=IDH3G PE=3 SV=1	IDH3G	14217400	518
A0A452DL52	6-phosphofructokinase OS=Capra hircus OX=9925 GN=PFKL PE=3 SV=1	PFKL	14217300	519
A0A452DY24	Thioredoxin domain-containing protein OS=Capra hircus OX=9925 GN=PRDX2 PE=3 SV=1	PRDX2	14204200	520
A0A452G6S7	GM2 ganglioside activator OS=Capra hircus OX=9925 GN=GM2A PE=4 SV=1	GM2A	14201300	521
A0A452FP43	Glucosidase II alpha subunit OS=Capra hircus OX=9925 GN=GANAB PE=3 SV=1	GANAB	14130200	522
A0A452DWN7	NEDD8 OS=Capra hircus OX=9925 GN=NEDD8 PE=3 SV=1	NEDD8	14121800	523
A0A452EEM0	40S ribosomal protein S27 OS=Capra hircus OX=9925 GN=RPS27L PE=3 SV=1	RPS27L	14107800	524
A0A452DZJ0	Histone H2B OS=Capra hircus OX=9925 GN=H2BU1 PE=3 SV=1	H2BU1	14093200	525
A0A452DJT0	Serine/threonine-protein phosphatase OS=Capra hircus OX=9925 GN=PPP3CB PE=3 SV=1	PPP3CB	14064366	526
B9VR86	Proteasome subunit alpha type OS=Capra hircus OX=9925 GN=PSMA6 PE=2 SV=1	PSMA6	14061900	527
A0A452E6T1	Ribosomal protein L32 OS=Capra hircus OX=9925 GN=RPL32 PE=3 SV=1	RPL32	14048900	528
A0A452FVD3	Rac family small GTPase 1 OS=Capra hircus OX=9925 GN=RAC1 PE=4 SV=1	RAC1	14019600	529
A0A452FD46	Heterogeneous nuclear ribonucleoprotein U-like protein 2 OS=Capra hircus OX=9925 GN=HNRNPUL2 PE=4 SV=1	HNRNPUL2	13951800	530
A0A452DPA1	N-acylneuraminate cytidylyltransferase OS=Capra hircus OX=9925 GN=CMAS PE=3 SV=1	CMAS	13945600	531
A0A452F1P8	STI1 domain-containing protein OS=Capra hircus OX=9925 GN=ST13 PE=3 SV=1	ST13	13937900	532
A0A452FHX6	E1 ubiquitin-activating enzyme OS=Capra hircus OX=9925 GN=UBA1 PE=3 SV=1	UBA1	13882800	533
A0A452F8Y4	Caveolin OS=Capra hircus OX=9925 GN=CAV1 PE=3 SV=1	CAV1	13865400	534
A0A452FAR2	Lectin, mannose binding 2 OS=Capra hircus OX=9925 GN=LMAN2 PE=4 SV=1	LMAN2	13833900	535
A0A452EN21	Peptidylprolyl isomerase OS=Capra hircus OX=9925 GN=FKBP5 PE=4 SV=1	FKBP5	13833600	536
A0A452E492	Crystallin gamma A OS=Capra hircus OX=9925 GN=CRYGA PE=3 SV=1	CRYGA	13818800	537
A0A452E6F8	Eukaryotic translation initiation factor 2 subunit 1 OS=Capra hircus OX=9925 GN=EIF2S1 PE=3 SV=1	EIF2S1	13817500	538
A0A452FU56	Flavodoxin-like domain-containing protein OS=Capra hircus OX=9925 PE=4 SV=1	--	13815900	539
A0A452ERX1	Solute carrier family 25 member 1 OS=Capra hircus OX=9925 GN=SLC25A1 PE=3 SV=1	SLC25A1	13809100	540
A0A452EIP8	Polypyrimidine tract binding protein 3 OS=Capra hircus OX=9925 GN=PTBP3 PE=4 SV=1	PTBP3	13788360	541
A0A452FUU1	Polyadenylate-binding protein OS=Capra hircus OX=9925 GN=PABPC1 PE=3 SV=1	PABPC1	13754100	542
A0A452EG05	Glucosidase 2 subunit beta OS=Capra hircus OX=9925 GN=PRKCSH PE=4 SV=1	PRKCSH	13749900	543
A0A452G5E3	ATP synthase subunit d, mitochondrial OS=Capra hircus OX=9925 GN=ATP5PD PE=3 SV=1	ATP5PD	13612100	544
A0A452EFJ8	Fibrinogen like 1 OS=Capra hircus OX=9925 GN=FGL1 PE=4 SV=1	FGL1	13546800	545
A0A452DNI4	Alpha-mannosidase OS=Capra hircus OX=9925 GN=MAN2B1 PE=3 SV=1	MAN2B1	13546300	546
A0A452EQX3	Dolichyl-diphosphooligosaccharide--protein glycosyltransferase 48 kDa subunit OS=Capra hircus OX=9925 GN=DDOST PE=3 SV=1	DDOST	13522500	547
A0A452E9L6	Hydroxysteroid 17-beta dehydrogenase 12 OS=Capra hircus OX=9925 GN=HSD17B12 PE=3 SV=1	HSD17B12	13515600	548
A0A452EBH2	Hydroxysteroid 17-beta dehydrogenase 4 OS=Capra hircus OX=9925 GN=HSD17B4 PE=4 SV=1	HSD17B4	13483100	549
A0A452FK33	Calcium-transporting ATPase OS=Capra hircus OX=9925 GN=LOC102176524 PE=3 SV=1	LOC102176524	13455060	550
A0A452DM15	Calnexin OS=Capra hircus OX=9925 GN=CANX PE=3 SV=1	CANX	13427400	551
A0A452DQ46	Cytochrome c oxidase subunit 7C, mitochondrial OS=Capra hircus OX=9925 GN=LOC102170877 PE=3 SV=1	LOC102170877	13421200	552
A0A452DPN1	Serine hydroxymethyltransferase OS=Capra hircus OX=9925 GN=SHMT2 PE=3 SV=1	SHMT2	13398500	553
A0A452G2Q3	Glutamine synthetase OS=Capra hircus OX=9925 GN=GLUL PE=3 SV=1	GLUL	13373100	554
A0A452EGY3	40S ribosomal protein S21 OS=Capra hircus OX=9925 GN=RPS21 PE=3 SV=1	RPS21	13360000	555
A0A452E6C7	Coatomer subunit gamma OS=Capra hircus OX=9925 GN=COPG1 PE=3 SV=1	COPG1	13328500	556
A0A452DY90	Tetraspanin OS=Capra hircus OX=9925 GN=CD151 PE=3 SV=1	CD151	13317400	557
A0A452DPE1	ADP ribosylation factor like GTPase 8A OS=Capra hircus OX=9925 GN=ARL8A PE=3 SV=1	ARL8A	13264040	558
A0A452DLT5	Laminin subunit beta 3 OS=Capra hircus OX=9925 GN=LAMB3 PE=4 SV=1	LAMB3	13241700	559
A0A452EPU9	Actin-related protein 2/3 complex subunit 5 OS=Capra hircus OX=9925 GN=ARPC5L PE=3 SV=1	ARPC5L	13123700	560
A0A452FPW8	Enoyl-CoA hydratase OS=Capra hircus OX=9925 GN=HADHA PE=3 SV=1	HADHA	13038500	561
A0A452FMD3	Coatomer subunit beta' OS=Capra hircus OX=9925 GN=COPB2 PE=3 SV=1	COPB2	13019200	562
A0A452FM54	Protein deglycase OS=Capra hircus OX=9925 GN=PARK7 PE=3 SV=1	PARK7	13015700	563
A0A452ES97	Ribonucloprotein OS=Capra hircus OX=9925 PE=3 SV=1	--	13009300	564
A0A452G830	Prostaglandin reductase 1 OS=Capra hircus OX=9925 GN=PTGR1 PE=3 SV=1	PTGR1	13006800	565
A0A0C4Y1X3	Capra hircus breed Kapro cytochrome c mRNA OS=Capra hircus OX=9925 GN=LOC102173997 PE=2 SV=1	LOC102173997	13001900	566
A0A452FB58	Solute carrier family 25 member 11 OS=Capra hircus OX=9925 GN=SLC25A11 PE=3 SV=1	SLC25A11	12994200	567
A0A452FTI8	Protein phosphatase 2 scaffold subunit Aalpha OS=Capra hircus OX=9925 GN=PPP2R1A PE=4 SV=1	PPP2R1A	12981200	568
A0A452F9Y6	Ribosomal protein S5 OS=Capra hircus OX=9925 GN=RPS5 PE=3 SV=1	RPS5	12955200	569
A0A452GA60	KH-type splicing regulatory protein OS=Capra hircus OX=9925 GN=KHSRP PE=4 SV=1	KHSRP	12851300	570
A0A452GAB9	Ras-related protein Rab-14 OS=Capra hircus OX=9925 GN=RAB14 PE=3 SV=1	RAB14	12719800	571
A0A452EQW3	Solute carrier family 2, facilitated glucose transporter member 1 OS=Capra hircus OX=9925 GN=SLC2A1 PE=3 SV=1	SLC2A1	12692500	572
A0A452E734	Calmodulin 1 OS=Capra hircus OX=9925 GN=CALM2 PE=4 SV=1	CALM2	12685700	573
A0A452ED56	Calponin-homology (CH) domain-containing protein OS=Capra hircus OX=9925 PE=4 SV=1	--	12663300	574
A0A452E653	Serpin B5 OS=Capra hircus OX=9925 GN=SERPINB5 PE=3 SV=1	SERPINB5	12620700	575
A0A452F614	Spermatid perinuclear RNA-binding protein OS=Capra hircus OX=9925 GN=STRBP PE=4 SV=1	STRBP	12587920	576
A0A452FY07	Acetyl-CoA acyltransferase 2 OS=Capra hircus OX=9925 GN=ACAA2 PE=3 SV=1	ACAA2	12573300	577
A0A452G819	Protein transport protein SEC23 OS=Capra hircus OX=9925 GN=SEC23A PE=3 SV=1	SEC23A	12559300	578
A0A452EJT8	T-complex protein 1 subunit delta OS=Capra hircus OX=9925 GN=CCT4 PE=3 SV=1	CCT4	12475540	579
A0A452DK39	Tyrosine-protein kinase OS=Capra hircus OX=9925 GN=YES1 PE=3 SV=1	YES1	12438950	580
A0A452G564	Epithelial membrane protein 1 OS=Capra hircus OX=9925 GN=EMP1 PE=3 SV=1	EMP1	12434000	581
A0A452EUP0	Coatomer subunit beta OS=Capra hircus OX=9925 GN=COPB1 PE=4 SV=1	COPB1	12415100	582
A0A452DVZ4	Alpha fetoprotein OS=Capra hircus OX=9925 GN=AFP PE=4 SV=1	AFP	12310200	583
A0A452FVB0	Actin-related protein 2/3 complex subunit 3 OS=Capra hircus OX=9925 GN=ARPC3 PE=3 SV=1	ARPC3	12289500	584
A0A452FXF1	NADH dehydrogenase [ubiquinone] iron-sulfur protein 2, mitochondrial OS=Capra hircus OX=9925 GN=NDUFS2 PE=3 SV=1	NDUFS2	12256600	585
A0A452FHC1	Arginine--tRNA ligase, cytoplasmic OS=Capra hircus OX=9925 GN=RARS1 PE=3 SV=1	RARS1	12226100	586
A0A452GBJ0	BRO1 domain-containing protein OS=Capra hircus OX=9925 GN=PDCD6IP PE=4 SV=1	PDCD6IP	12219000	587
A0A452EPE2	NADH-ubiquinone oxidoreductase 75 kDa subunit, mitochondrial OS=Capra hircus OX=9925 GN=NDUFS1 PE=3 SV=1	NDUFS1	12203900	588
A0A452F573	Collagen type VI alpha 3 chain OS=Capra hircus OX=9925 GN=COL6A3 PE=4 SV=1	COL6A3	12194200	589
A0A452EQ11	Ubiquinol-cytochrome c reductase core protein 1 OS=Capra hircus OX=9925 GN=UQCRC1 PE=4 SV=1	UQCRC1	12182800	590
A0A452DSL4	60S ribosomal protein L21 OS=Capra hircus OX=9925 GN=LOC102177244 PE=3 SV=1	LOC102177244	12159100	591
A0A452FWT0	Ubiquitin conjugating enzyme E2 D2 OS=Capra hircus OX=9925 GN=UBE2D2 PE=3 SV=1	UBE2D2	12120600	592
A0A452ESQ8	Drebrin like OS=Capra hircus OX=9925 GN=DBNL PE=3 SV=1	DBNL	12119660	593
A0A452GAF7	Histocompatibility minor 13 OS=Capra hircus OX=9925 GN=HM13 PE=3 SV=1	HM13	12110000	594
A0A452FWC6	Dihydrolipoyl dehydrogenase OS=Capra hircus OX=9925 GN=DLD PE=3 SV=1	DLD	12099400	595
A0A452GA63	Septin 9 OS=Capra hircus OX=9925 GN=SEPTIN9 PE=3 SV=1	SEPTIN9	12084600	596
A0A452G9G0	60S ribosomal protein L38 OS=Capra hircus OX=9925 GN=RPL38 PE=3 SV=1	RPL38	12084500	597
A0A452EHX3	Laminin subunit alpha 3 OS=Capra hircus OX=9925 GN=LAMA3 PE=4 SV=1	LAMA3	12038300	598
A0A452EAJ9	Aldehyde dehydrogenase 6 family member A1 OS=Capra hircus OX=9925 GN=ALDH6A1 PE=3 SV=1	ALDH6A1	12028000	599
A0A452F116	Hypoxia up-regulated 1 OS=Capra hircus OX=9925 GN=HYOU1 PE=3 SV=1	HYOU1	12009200	600
A0A452FDI1	Myosin heavy chain 14 OS=Capra hircus OX=9925 GN=MYH14 PE=3 SV=1	MYH14	12003600	601
A0A452DTL7	Translocon-associated protein subunit delta OS=Capra hircus OX=9925 GN=SSR4 PE=3 SV=1	SSR4	12001300	602
A0A452EWL1	Ubiquinol-cytochrome c reductase core protein 2 OS=Capra hircus OX=9925 GN=UQCRC2 PE=3 SV=1	UQCRC2	11959900	603
A0A452ERN0	LRR receptor-like serine/threonine-protein kinase OS=Capra hircus OX=9925 GN=ANP32B PE=3 SV=1	ANP32B	11954600	604
A0A452F0S3	Pre-mRNA processing factor 8 OS=Capra hircus OX=9925 GN=PRPF8 PE=4 SV=1	PRPF8	11912100	605
A0A452FSM5	Translocase of outer mitochondrial membrane 40 OS=Capra hircus OX=9925 GN=TOMM40 PE=3 SV=1	TOMM40	11875000	606
A0A452EKW0	Coiled-coil-helix-coiled-coil-helix domain containing 3 OS=Capra hircus OX=9925 GN=CHCHD3 PE=4 SV=1	CHCHD3	11871700	607
A0A452ECN4	Proteasome subunit alpha type OS=Capra hircus OX=9925 GN=PSMA2 PE=3 SV=1	PSMA2	11859900	608
A0A452EGQ2	Glycine N-acyltransferase-like protein OS=Capra hircus OX=9925 GN=GLYAT PE=3 SV=1	GLYAT	11839900	609
A0A452DWG5	Synaptogyrin OS=Capra hircus OX=9925 GN=SYNGR2 PE=3 SV=1	SYNGR2	11833500	610
A0A452EY56	Proteasome 26S subunit, ATPase 1 OS=Capra hircus OX=9925 GN=PSMC1 PE=3 SV=1	PSMC1	11806900	611
A0A452FL39	Desmoglein 3 OS=Capra hircus OX=9925 GN=DSG3 PE=4 SV=1	DSG3	11806900	612
A0A452EZZ3	Dolichyl-diphosphooligosaccharide--protein glycosyltransferase subunit DAD1 OS=Capra hircus OX=9925 GN=DAD1 PE=3 SV=1	DAD1	11804200	613
A0A452EIH8	Nucleobindin-1 OS=Capra hircus OX=9925 GN=NUCB1 PE=3 SV=1	NUCB1	11790700	614
A0A452FAX2	LIM and SH3 domain protein 1 OS=Capra hircus OX=9925 GN=LASP1 PE=4 SV=1	LASP1	11780453	615
A0A452G6T9	MPN domain-containing protein OS=Capra hircus OX=9925 GN=PSMD14 PE=4 SV=1	PSMD14	11771600	616
A0A452DRZ8	Aldo-keto reductase family 1 member A1 OS=Capra hircus OX=9925 GN=AKR1A1 PE=3 SV=1	AKR1A1	11768000	617
A0A452F756	Prenylcysteine oxidase 1 OS=Capra hircus OX=9925 GN=PCYOX1 PE=3 SV=1	PCYOX1	11759000	618
A0A452DWP9	Aldehyde dehydrogenase (NAD(+)) OS=Capra hircus OX=9925 GN=ALDH7A1 PE=3 SV=1	ALDH7A1	11739300	619
A0A452FNX0	Emerin OS=Capra hircus OX=9925 GN=EMD PE=4 SV=1	EMD	11739300	620
A0A452E7P0	Nuclear factor 1 OS=Capra hircus OX=9925 GN=NFIA PE=3 SV=1	NFIA	11736942	621
A0A452F711	Peptidylprolyl isomerase OS=Capra hircus OX=9925 GN=FKBP3 PE=4 SV=1	FKBP3	11726500	622
A0A452EUE1	Multifunctional fusion protein OS=Capra hircus OX=9925 GN=ALDH4A1 PE=3 SV=1	ALDH4A1	11715000	623
A0A452FIK7	LIM domain containing preferred translocation partner in lipoma OS=Capra hircus OX=9925 GN=LPP PE=4 SV=1	LPP	11702700	624
A0A452FKI3	UTP--glucose-1-phosphate uridylyltransferase OS=Capra hircus OX=9925 GN=UGP2 PE=3 SV=1	UGP2	11680600	625
A0A452EWE8	Calpain small subunit 1 OS=Capra hircus OX=9925 GN=CAPNS1 PE=4 SV=1	CAPNS1	11646400	626
A0A452G1J7	NOP58 ribonucleoprotein OS=Capra hircus OX=9925 GN=NOP58 PE=3 SV=1	NOP58	11642300	627
A0A452E1K0	UMP-CMP kinase OS=Capra hircus OX=9925 GN=CMPK1 PE=3 SV=1	CMPK1	11633100	628
A0A452ETH2	Serine/arginine-rich splicing factor 6 OS=Capra hircus OX=9925 GN=SRSF6 PE=4 SV=1	SRSF6	11499090	629
A0A452FTN8	Transportin 1 OS=Capra hircus OX=9925 GN=TNPO1 PE=4 SV=1	TNPO1	11472700	630
A0A452FCM6	Beta-hexosaminidase OS=Capra hircus OX=9925 GN=HEXA PE=3 SV=1	HEXA	11470200	631
A0A452FTN4	Phosphoserine aminotransferase OS=Capra hircus OX=9925 GN=PSAT1 PE=3 SV=1	PSAT1	11466800	632
A0A452FX35	Carboxypeptidase OS=Capra hircus OX=9925 GN=CTSA PE=3 SV=1	CTSA	11463200	633
A0A452DTM9	Cysteine rich protein 2 OS=Capra hircus OX=9925 GN=CRIP2 PE=4 SV=1	CRIP2	11454800	634
A0A452EKJ3	Ornithine aminotransferase OS=Capra hircus OX=9925 GN=OAT PE=3 SV=1	OAT	11438500	635
A0A452FJJ3	PRA1 family protein OS=Capra hircus OX=9925 GN=ARL6IP5 PE=3 SV=1	ARL6IP5	11317500	636
A0A452EK19	CSD domain-containing protein OS=Capra hircus OX=9925 GN=YBX1 PE=4 SV=1	YBX1	11273000	637
A0A452G9U4	Alpha-1,4 glucan phosphorylase OS=Capra hircus OX=9925 GN=PYGL PE=3 SV=1	PYGL	11268800	638
A0A452ENF1	High mobility group protein B1 OS=Capra hircus OX=9925 PE=3 SV=1	--	11246000	639
A0A452E5R4	Na(+)/H(+) exchange regulatory cofactor NHE-RF OS=Capra hircus OX=9925 GN=SLC9A3R1 PE=4 SV=1	SLC9A3R1	11218800	640
A0A452DVV9	Leucine rich repeat containing 59 OS=Capra hircus OX=9925 GN=LRRC59 PE=4 SV=1	LRRC59	11203200	641
A0A452FEG8	Succinate--CoA ligase [ADP/GDP-forming] subunit alpha, mitochondrial OS=Capra hircus OX=9925 GN=SUCLG1 PE=3 SV=1	SUCLG1	11183300	642
A0A452FSD4	40S ribosomal protein S15 OS=Capra hircus OX=9925 GN=RPS15 PE=3 SV=1	RPS15	11182200	643
A0A452EA62	Interleukin enhancer binding factor 2 OS=Capra hircus OX=9925 GN=ILF2 PE=4 SV=1	ILF2	11180900	644
A0A452G8P5	Acyl-CoA synthetase family member 2 OS=Capra hircus OX=9925 GN=ACSF2 PE=3 SV=1	ACSF2	11159500	645
A0A452G3J7	Tubulin beta chain OS=Capra hircus OX=9925 GN=TUBB2A PE=3 SV=1	TUBB2A	11158300	646
A0A452FKJ7	Desmocollin 3 OS=Capra hircus OX=9925 GN=DSC3 PE=4 SV=1	DSC3	11149800	647
A0A452ETW3	Importin subunit alpha OS=Capra hircus OX=9925 GN=KPNA6 PE=3 SV=1	KPNA6	11135670	648
A0A452FLJ3	Caveolae associated protein 1 OS=Capra hircus OX=9925 GN=CAVIN1 PE=3 SV=1	CAVIN1	11111300	649
A0A452FV15	Proteasome activator subunit 2 OS=Capra hircus OX=9925 GN=PSME2 PE=3 SV=1	PSME2	11106600	650
A0A452DVC4	Arp2/3 complex 34 kDa subunit OS=Capra hircus OX=9925 GN=ARPC2 PE=3 SV=1	ARPC2	11089600	651
A0A452DUP7	Adenylate kinase 4, mitochondrial OS=Capra hircus OX=9925 GN=AK4 PE=3 SV=1	AK4	11062700	652
A0A452FZF1	6-phosphogluconolactonase OS=Capra hircus OX=9925 GN=PGLS PE=3 SV=1	PGLS	11061100	653
A0A452EDI0	Lysosomal associated membrane protein 2 OS=Capra hircus OX=9925 GN=LAMP2 PE=3 SV=1	LAMP2	11060000	654
A0A452EJ31	Serine/threonine-protein phosphatase OS=Capra hircus OX=9925 GN=PPP1CB PE=3 SV=1	PPP1CB	11049200	655
A0A452DTI0	Catechol O-methyltransferase OS=Capra hircus OX=9925 GN=COMT PE=3 SV=1	COMT	11003000	656
A0A452FAG7	Platelet activating factor acetylhydrolase 1b catalytic subunit 3 OS=Capra hircus OX=9925 GN=PAFAH1B3 PE=4 SV=1	PAFAH1B3	11000700	657
A0A452EHE9	Spectrin alpha chain, non-erythrocytic 1 OS=Capra hircus OX=9925 GN=SPTAN1 PE=3 SV=1	SPTAN1	10978200	658
A0A452FQV0	RAN binding protein 1 OS=Capra hircus OX=9925 GN=RANBP1 PE=4 SV=1	RANBP1	10958500	659
A0A452FU58	Sodium/potassium-transporting ATPase subunit beta OS=Capra hircus OX=9925 GN=ATP1B1 PE=3 SV=1	ATP1B1	10929800	660
A0A452ETY1	Cytochrome c oxidase subunit 7A2, mitochondrial OS=Capra hircus OX=9925 GN=LOC102188675 PE=3 SV=1	LOC102188675	10915300	661
A0A452DLV3	BCL2 associated transcription factor 1 OS=Capra hircus OX=9925 GN=BCLAF1 PE=3 SV=1	BCLAF1	10904820	662
A0A452E825	Cathepsin X OS=Capra hircus OX=9925 GN=CTSZ PE=3 SV=1	CTSZ	10889000	663
A0A452ED98	Acyl-CoA dehydrogenase short chain OS=Capra hircus OX=9925 GN=ACADS PE=3 SV=1	ACADS	10869300	664
A0A452E4Q0	Small ubiquitin-related modifier OS=Capra hircus OX=9925 PE=3 SV=1	--	10860400	665
A0A452EXQ7	Proteasome subunit beta OS=Capra hircus OX=9925 GN=PSMB2 PE=3 SV=1	PSMB2	10823900	666
A0A452FQY9	AP complex subunit sigma OS=Capra hircus OX=9925 GN=AP2S1 PE=3 SV=1	AP2S1	10801500	667
A0A452F6X6	AP-2 complex subunit mu OS=Capra hircus OX=9925 GN=AP2M1 PE=3 SV=1	AP2M1	10800700	668
A0A452EVH8	26S proteasome regulatory subunit 6B OS=Capra hircus OX=9925 GN=PSMC4 PE=3 SV=1	PSMC4	10759500	669
A0A452F5S7	Calcium-transporting ATPase OS=Capra hircus OX=9925 GN=ATP2A3 PE=3 SV=1	ATP2A3	10751400	670
A0A452F1A2	RNA helicase OS=Capra hircus OX=9925 GN=DHX30 PE=4 SV=1	DHX30	10749200	671
A0A452EGW6	Peptidylprolyl isomerase OS=Capra hircus OX=9925 GN=FKBP9 PE=4 SV=1	FKBP9	10745200	672
A0A452DTQ8	Agrin OS=Capra hircus OX=9925 GN=AGRN PE=4 SV=1	AGRN	10725900	673
A0A452GB70	Endoplasmic reticulum protein 44 OS=Capra hircus OX=9925 GN=ERP44 PE=4 SV=1	ERP44	10700200	674
A0A452F3M5	Poly [ADP-ribose] polymerase OS=Capra hircus OX=9925 GN=PARP1 PE=3 SV=1	PARP1	10657700	675
A0A452EW54	Exportin-2 OS=Capra hircus OX=9925 GN=CSE1L PE=3 SV=1	CSE1L	10651200	676
A0A452DRH2	Endoplasmic reticulum oxidoreductase 1 alpha OS=Capra hircus OX=9925 GN=ERO1A PE=3 SV=1	ERO1A	10650500	677
A0A452G9M2	Sulfurtransferase OS=Capra hircus OX=9925 GN=MPST PE=4 SV=1	MPST	10619600	678
A0A452E234	Cytochrome P450 family 51 subfamily A member 1 OS=Capra hircus OX=9925 GN=CYP51A1 PE=3 SV=1	CYP51A1	10591100	679
A0A452EQ33	Charged multivesicular body protein 4B OS=Capra hircus OX=9925 GN=CHMP4B PE=3 SV=1	CHMP4B	10584500	680
A0A452EMQ5	Phage protein OS=Capra hircus OX=9925 PE=4 SV=1	--	10583000	681
A0A452FZ28	Thioredoxin domain containing 5 OS=Capra hircus OX=9925 GN=TXNDC5 PE=4 SV=1	TXNDC5	10543800	682
A0A452EG76	Succinate dehydrogenase [ubiquinone] iron-sulfur subunit, mitochondrial OS=Capra hircus OX=9925 GN=SDHB PE=3 SV=1	SDHB	10538400	683
A0A452EB41	High mobility group nucleosomal binding domain 2 OS=Capra hircus OX=9925 PE=3 SV=1	--	10531900	684
I1W1N0	RAB2A, member RAS oncogene family OS=Capra hircus OX=9925 GN=RAB2A PE=2 SV=1	RAB2A	10521400	685
A0A452E9A0	Glutaredoxin domain-containing protein OS=Capra hircus OX=9925 PE=4 SV=1	--	10433700	686
A0A452FY46	Catenin delta 1 OS=Capra hircus OX=9925 GN=CTNND1 PE=3 SV=1	CTNND1	10427700	687
A0A452DKJ9	RNA helicase OS=Capra hircus OX=9925 GN=DDX21 PE=3 SV=1	DDX21	10414050	688
A0A452DTD0	Talin 1 OS=Capra hircus OX=9925 GN=TLN1 PE=4 SV=1	TLN1	10409550	689
A0A452EHV9	Ubiquitin conjugating enzyme E2 V2 OS=Capra hircus OX=9925 GN=UBE2V2 PE=4 SV=1	UBE2V2	10377500	690
A0A452GA81	RNA-splicing ligase RtcB homolog OS=Capra hircus OX=9925 GN=RTCB PE=3 SV=1	RTCB	10365600	691
A0A452F2U3	E3 ubiquitin-protein ligase OS=Capra hircus OX=9925 GN=SMURF1 PE=4 SV=1	SMURF1	10351100	692
A0A452F2E7	Prostaglandin F2 receptor inhibitor OS=Capra hircus OX=9925 GN=PTGFRN PE=4 SV=1	PTGFRN	10339600	693
A0A452EUA2	Small monomeric GTPase OS=Capra hircus OX=9925 GN=RAB27B PE=3 SV=1	RAB27B	10235990	694
A0A452E0G5	Eukaryotic translation initiation factor 4E OS=Capra hircus OX=9925 GN=EIF4E PE=3 SV=1	EIF4E	10202200	695
A0A452G510	Vacuolar protein sorting-associated protein 35 OS=Capra hircus OX=9925 GN=VPS35 PE=3 SV=1	VPS35	10197000	696
A0A452DVK6	Major vault protein OS=Capra hircus OX=9925 GN=MVP PE=4 SV=1	MVP	10196100	697
A0A452EHN0	Arylsulfatase A OS=Capra hircus OX=9925 GN=ARSA PE=3 SV=1	ARSA	10129800	698
A0A452DT26	26S proteasome non-ATPase regulatory subunit 13 OS=Capra hircus OX=9925 GN=PSMD13 PE=3 SV=1	PSMD13	10121800	699
A0A452EPK0	Ubiquitin-like domain-containing protein OS=Capra hircus OX=9925 GN=ELOB PE=4 SV=1	ELOB	10111900	700
A0A452FCU2	Farnesyl diphosphate synthase OS=Capra hircus OX=9925 GN=FDPS PE=3 SV=1	FDPS	10098000	701
A0A452FFI1	EH domain-containing protein 1 OS=Capra hircus OX=9925 GN=EHD1 PE=4 SV=1	EHD1	10097250	702
A0A452GA42	Vesicle associated membrane protein 5 OS=Capra hircus OX=9925 GN=VAMP5 PE=3 SV=1	VAMP5	10071600	703
A0A452EHJ8	NAC-A/B domain-containing protein OS=Capra hircus OX=9925 GN=NACA PE=4 SV=1	NACA	10070800	704
A0A452FKL8	Caldesmon 1 OS=Capra hircus OX=9925 GN=CALD1 PE=4 SV=1	CALD1	10056800	705
A0A452ECK7	Tripartite motif containing 28 OS=Capra hircus OX=9925 GN=TRIM28 PE=4 SV=1	TRIM28	10036900	706
A0A452EPB9	Elongin-C OS=Capra hircus OX=9925 GN=ELOC PE=3 SV=1	ELOC	9988960	707
A0A452FI11	Erlin OS=Capra hircus OX=9925 GN=ERLIN1 PE=3 SV=1	ERLIN1	9964690	708
A0A452EQ48	Peptidylprolyl isomerase OS=Capra hircus OX=9925 GN=FKBP11 PE=4 SV=1	FKBP11	9961220	709
A0A452FGT4	SPARC OS=Capra hircus OX=9925 GN=SPARC PE=3 SV=1	SPARC	9922950	710
A0A452FP83	RRM domain-containing protein OS=Capra hircus OX=9925 GN=HNRNPC PE=3 SV=1	HNRNPC	9917670	711
A0A452ERF7	Phosphoglucomutase 2 OS=Capra hircus OX=9925 GN=PGM2 PE=3 SV=1	PGM2	9896930	712
A0A452F719	Mesencephalic astrocyte derived neurotrophic factor OS=Capra hircus OX=9925 GN=MANF PE=3 SV=1	MANF	9879630	713
A0A452G9C4	Cortactin OS=Capra hircus OX=9925 GN=CTTN PE=4 SV=1	CTTN	9847550	714
A0A452FYG8	Importin 7 OS=Capra hircus OX=9925 GN=IPO7 PE=4 SV=1	IPO7	9819420	715
A0A452E7Q2	Eukaryotic translation initiation factor 6 OS=Capra hircus OX=9925 GN=EIF6 PE=3 SV=1	EIF6	9798840	716
A0A452FQM6	NADH dehydrogenase [ubiquinone] flavoprotein 1, mitochondrial OS=Capra hircus OX=9925 GN=NDUFV1 PE=3 SV=1	NDUFV1	9764730	717
A0A452DL82	Annexin OS=Capra hircus OX=9925 GN=ANXA11 PE=3 SV=1	ANXA11	9744470	718
A0A452DYK9	Transmembrane 7 superfamily member 2 OS=Capra hircus OX=9925 GN=TM7SF2 PE=3 SV=1	TM7SF2	9716280	719
A0A452FHI3	Receptor expression-enhancing protein OS=Capra hircus OX=9925 GN=REEP5 PE=3 SV=1	REEP5	9694230	720
A0A452FDQ1	Very-long-chain enoyl-CoA reductase OS=Capra hircus OX=9925 GN=TECR PE=3 SV=1	TECR	9671960	721
A0A452DVN7	BCL2 interacting protein 1 OS=Capra hircus OX=9925 GN=BNIP1 PE=4 SV=1	BNIP1	9670520	722
A0A452DTX3	Solute carrier family 25 member 12 OS=Capra hircus OX=9925 GN=SLC25A12 PE=3 SV=1	SLC25A12	9660250	723
A0A452DZ43	Fructose-bisphosphate aldolase OS=Capra hircus OX=9925 GN=ALDOC PE=3 SV=1	ALDOC	9652440	724
A0A452F550	Proteasome 26S subunit, non-ATPase 7 OS=Capra hircus OX=9925 GN=PSMD7 PE=3 SV=1	PSMD7	9633520	725
A0A452FNZ7	Calpain-1 catalytic subunit OS=Capra hircus OX=9925 GN=CAPN1 PE=3 SV=1	CAPN1	9627030	726
A0A452FQC5	Dual specificity phosphatase 15 OS=Capra hircus OX=9925 GN=DUSP15 PE=4 SV=1	DUSP15	9584020	727
A0A452F7Z4	DEAH-box helicase 37 OS=Capra hircus OX=9925 GN=DHX37 PE=4 SV=1	DHX37	9569110	728
A0A452DKQ5	Cytochrome b5 OS=Capra hircus OX=9925 GN=CYB5A PE=3 SV=1	CYB5A	9564910	729
A0A452E3D6	Dynamin GTPase OS=Capra hircus OX=9925 GN=DNM3 PE=3 SV=1	DNM3	9560550	730
A0A452EJ63	General vesicular transport factor p115 OS=Capra hircus OX=9925 GN=USO1 PE=3 SV=1	USO1	9547180	731
A0A452E9C1	Eukaryotic translation initiation factor 3 subunit H OS=Capra hircus OX=9925 GN=EIF3H PE=3 SV=1	EIF3H	9546140	732
A0A452G231	Serine and arginine rich splicing factor 9 OS=Capra hircus OX=9925 GN=SRSF9 PE=4 SV=1	SRSF9	9542560	733
A0A452FI84	26S proteasome non-ATPase regulatory subunit 5 OS=Capra hircus OX=9925 GN=PSMD5 PE=3 SV=1	PSMD5	9535990	734
A0A452E631	GMP reductase OS=Capra hircus OX=9925 GN=GMPR2 PE=3 SV=1	GMPR2	9531040	735
A0A452DMK7	Spermidine synthase OS=Capra hircus OX=9925 GN=SRM PE=3 SV=1	SRM	9528370	736
A0A452EUK4	Inorganic diphosphatase OS=Capra hircus OX=9925 GN=PPA1 PE=3 SV=1	PPA1	9520630	737
A0A452FQK2	Aminopeptidase OS=Capra hircus OX=9925 GN=NPEPPS PE=3 SV=1	NPEPPS	9517490	738
A0A452G0H9	ATP-dependent 6-phosphofructokinase OS=Capra hircus OX=9925 GN=PFKP PE=3 SV=1	PFKP	9460820	739
A0A452G5I4	Coatomer subunit delta OS=Capra hircus OX=9925 GN=ARCN1 PE=3 SV=1	ARCN1	9455250	740
A0A452FHV8	Adenylyl cyclase-associated protein OS=Capra hircus OX=9925 GN=CAP1 PE=3 SV=1	CAP1	9453430	741
A0A452DQ07	Proteasome 26S subunit, non-ATPase 3 OS=Capra hircus OX=9925 GN=PSMD3 PE=3 SV=1	PSMD3	9441700	742
A0A452F043	UDP-glucose glycoprotein glucosyltransferase 1 OS=Capra hircus OX=9925 GN=UGGT1 PE=3 SV=1	UGGT1	9427700	743
A0A452FHH1	AP complex subunit beta OS=Capra hircus OX=9925 GN=AP1B1 PE=3 SV=1	AP1B1	9368490	744
A0A452E290	Peptidylprolyl isomerase OS=Capra hircus OX=9925 GN=FKBP4 PE=4 SV=1	FKBP4	9364180	745
A0A452DTV6	Reticulon OS=Capra hircus OX=9925 GN=RTN4 PE=4 SV=1	RTN4	9351490	746
A0A452FRZ3	Cytochrome c oxidase subunit OS=Capra hircus OX=9925 GN=COX6B1 PE=3 SV=1	COX6B1	9341970	747
A0A075VRE8	Cellular retinol binding protein 1 (Fragment) OS=Capra hircus OX=9925 GN=CRBP1 PE=2 SV=1	CRBP1	9306420	748
A0A452GB24	Calpastatin OS=Capra hircus OX=9925 GN=CAST PE=3 SV=1	CAST	9292040	749
A0A452FSB2	Myosin IC OS=Capra hircus OX=9925 GN=MYO1C PE=3 SV=1	MYO1C	9289660	750
A0A452FFV4	Acetyltransferase component of pyruvate dehydrogenase complex OS=Capra hircus OX=9925 GN=DLAT PE=3 SV=1	DLAT	9282510	751
A0A452ECM3	Protein lin-7 homolog OS=Capra hircus OX=9925 GN=LIN7C PE=3 SV=1	LIN7C	9281900	752
A0A452EKM2	Sulfurtransferase OS=Capra hircus OX=9925 GN=TST PE=4 SV=1	TST	9258600	753
A0A452EE29	Protein kinase domain-containing protein OS=Capra hircus OX=9925 GN=CSNK1A1 PE=3 SV=1	CSNK1A1	9222310	754
A0A452EEZ8	Reticulocalbin-1 OS=Capra hircus OX=9925 GN=RCN1 PE=4 SV=1	RCN1	9220820	755
A0A452F3N4	Clathrin light chain OS=Capra hircus OX=9925 GN=CLTB PE=3 SV=1	CLTB	9164390	756
A0A452EMB9	Mitochondrial dicarboxylate carrier OS=Capra hircus OX=9925 GN=SLC25A10 PE=3 SV=1	SLC25A10	9148060	757
A0A452E294	Superoxide dismutase OS=Capra hircus OX=9925 GN=SOD2 PE=3 SV=1	SOD2	9137650	758
A0A452FGF2	Thioredoxin-disulfide reductase OS=Capra hircus OX=9925 GN=TXNRD1 PE=3 SV=1	TXNRD1	9136490	759
A0A452G9J7	40S ribosomal protein S7 OS=Capra hircus OX=9925 GN=RPS7 PE=3 SV=1	RPS7	9128400	760
A0A452F7T9	PGAM family member 5, mitochondrial serine/threonine protein phosphatase OS=Capra hircus OX=9925 GN=PGAM5 PE=4 SV=1	PGAM5	9098230	761
A0A452ERJ6	LanC like 1 OS=Capra hircus OX=9925 GN=LANCL1 PE=3 SV=1	LANCL1	9095240	762
A0A452EPZ3	Coatomer subunit alpha OS=Capra hircus OX=9925 GN=COPA PE=4 SV=1	COPA	9075540	763
A0A452DMJ8	Dolichyl-diphosphooligosaccharide--protein glycosyltransferase subunit 2 OS=Capra hircus OX=9925 GN=RPN2 PE=3 SV=1	RPN2	9068720	764
A0A452FQ03	Ribosome binding protein 1 OS=Capra hircus OX=9925 GN=RRBP1 PE=4 SV=1	RRBP1	9061567	765
A0A452G707	MICOS complex subunit MIC60 OS=Capra hircus OX=9925 GN=IMMT PE=3 SV=1	IMMT	9057940	766
A0A452G7L4	S-adenosylmethionine synthase OS=Capra hircus OX=9925 GN=MAT2A PE=3 SV=1	MAT2A	9057830	767
A0A452E2D7	SEC61 translocon subunit alpha 1 OS=Capra hircus OX=9925 GN=SEC61A1 PE=3 SV=1	SEC61A1	9041920	768
A0A452FPL3	Lupus La protein OS=Capra hircus OX=9925 GN=SSB PE=4 SV=1	SSB	9031420	769
A0A452EWR7	Proteasome subunit alpha type OS=Capra hircus OX=9925 GN=PSMA3 PE=3 SV=1	PSMA3	9023600	770
A0A452F1N3	Ubiquitin conjugating enzyme E2 I OS=Capra hircus OX=9925 GN=UBE2I PE=3 SV=1	UBE2I	8998510	771
A0A452F5Y9	Plastin 3 OS=Capra hircus OX=9925 GN=PLS3 PE=4 SV=1	PLS3	8986880	772
A0A452ECL8	Long-chain specific acyl-CoA dehydrogenase, mitochondrial OS=Capra hircus OX=9925 GN=ACADL PE=3 SV=1	ACADL	8962590	773
A0A452FM65	Programmed cell death protein 4 OS=Capra hircus OX=9925 GN=PDCD4 PE=3 SV=1	PDCD4	8947590	774
A0A452FZA9	Glutathione transferase OS=Capra hircus OX=9925 GN=LOC108633298 PE=3 SV=1	LOC108633298	8943840	775
A0A452G6V0	Laminin subunit gamma 2 OS=Capra hircus OX=9925 GN=LAMC2 PE=4 SV=1	LAMC2	8937410	776
A0A452FTU5	Cystatin domain-containing protein OS=Capra hircus OX=9925 GN=LOC102186527 PE=3 SV=1	LOC102186527	8936860	777
A0A452F8U9	ATP binding cassette subfamily E member 1 OS=Capra hircus OX=9925 GN=ABCE1 PE=4 SV=1	ABCE1	8925550	778
A0A452F4Y4	Procollagen-lysine 5-dioxygenase OS=Capra hircus OX=9925 GN=PLOD2 PE=4 SV=1	PLOD2	8889790	779
A0A452G5P0	Alpha-1,4 glucan phosphorylase OS=Capra hircus OX=9925 GN=PYGB PE=3 SV=1	PYGB	8870426	780
A0A452FNW0	Elongation factor 1-gamma OS=Capra hircus OX=9925 GN=EEF1G PE=4 SV=1	EEF1G	8862740	781
A0A452G7R0	Late endosomal/lysosomal adaptor, MAPK and MTOR activator 2 OS=Capra hircus OX=9925 GN=LAMTOR2 PE=3 SV=1	LAMTOR2	8861440	782
A0A452DT28	FAD-binding PCMH-type domain-containing protein OS=Capra hircus OX=9925 GN=LOC102191395 PE=4 SV=1	LOC102191395	8854730	783
A0A452ER37	26S proteasome regulatory subunit 7 OS=Capra hircus OX=9925 GN=PSMC2 PE=3 SV=1	PSMC2	8853870	784
A0A452DPI2	Cytochrome c oxidase subunit 4 OS=Capra hircus OX=9925 PE=3 SV=1	--	8826750	785
A0A452DSF5	Copine 3 OS=Capra hircus OX=9925 GN=CPNE3 PE=3 SV=1	CPNE3	8823053	786
A0A452FFZ5	TIA1 cytotoxic granule associated RNA binding protein like 1 OS=Capra hircus OX=9925 GN=TIAL1 PE=4 SV=1	TIAL1	8784950	787
A0A452FI14	Apolipoprotein A-I OS=Capra hircus OX=9925 GN=APOA1 PE=3 SV=1	APOA1	8775650	788
A0A452EIX9	Cell division control protein 42 homolog OS=Capra hircus OX=9925 GN=CDC42 PE=3 SV=1	CDC42	8772300	789
A0A452ETE8	T-complex protein 1 subunit zeta OS=Capra hircus OX=9925 GN=CCT6A PE=3 SV=1	CCT6A	8770260	790
A0A452EBJ5	Poly(A) binding protein nuclear 1 OS=Capra hircus OX=9925 GN=PABPN1 PE=4 SV=1	PABPN1	8765730	791
A0A452FJ48	RAS related 2 OS=Capra hircus OX=9925 GN=RRAS2 PE=4 SV=1	RRAS2	8763468	792
A0A452DV11	Serine/threonine-protein phosphatase 2A 55 kDa regulatory subunit B OS=Capra hircus OX=9925 GN=PPP2R2A PE=3 SV=1	PPP2R2A	8756840	793
A0A452FHJ5	PDZ and LIM domain protein 1 OS=Capra hircus OX=9925 GN=PDLIM1 PE=4 SV=1	PDLIM1	8756120	794
A0A452FST7	Microtubule-associated protein RP/EB family member 1 OS=Capra hircus OX=9925 GN=MAPRE1 PE=3 SV=1	MAPRE1	8719330	795
A0A452EYF6	Heat shock protein family A (Hsp70) member 8 OS=Capra hircus OX=9925 GN=HSPA8 PE=3 SV=1	HSPA8	8716390	796
A0A452FFZ3	Tenascin C OS=Capra hircus OX=9925 GN=TNC PE=3 SV=1	TNC	8716360	797
A0A452EXW8	Glycine--tRNA ligase OS=Capra hircus OX=9925 GN=GARS1 PE=3 SV=1	GARS1	8712190	798
A0A452FPF6	Phenylalanine--tRNA ligase alpha subunit OS=Capra hircus OX=9925 GN=FARSA PE=3 SV=1	FARSA	8706620	799
A0A452EMK6	Transgelin OS=Capra hircus OX=9925 GN=TAGLN PE=3 SV=1	TAGLN	8696390	800
A0A452ERM8	NADH dehydrogenase [ubiquinone] flavoprotein 2, mitochondrial OS=Capra hircus OX=9925 GN=NDUFV2 PE=3 SV=1	NDUFV2	8695290	801
A0A452EQQ9	GABA type A receptor associated protein like 2 OS=Capra hircus OX=9925 GN=GABARAPL2 PE=3 SV=1	GABARAPL2	8693260	802
A0A452EIU9	Cytochrome b-c1 complex subunit 6 OS=Capra hircus OX=9925 GN=LOC102176290 PE=3 SV=1	LOC102176290	8675100	803
A0A452F0H3	Small nuclear ribonucleoprotein-associated protein OS=Capra hircus OX=9925 GN=SNRPN PE=3 SV=1	SNRPN	8633720	804
A0A452EJ76	S-phase kinase-associated protein 1 OS=Capra hircus OX=9925 PE=3 SV=1	--	8632980	805
A0A452E9E7	Ras-related protein Rap-2 OS=Capra hircus OX=9925 GN=RAP2B PE=3 SV=1	RAP2B	8624560	806
A0A452EPB0	Aldose 1-epimerase OS=Capra hircus OX=9925 GN=GALM PE=3 SV=1	GALM	8623060	807
A0A452F874	Kinesin-like protein OS=Capra hircus OX=9925 GN=KIF5B PE=3 SV=1	KIF5B	8618410	808
A0A452EYP4	Heparin binding growth factor OS=Capra hircus OX=9925 GN=HDGF PE=4 SV=1	HDGF	8615030	809
A0A452FHV2	Eukaryotic translation initiation factor 5 OS=Capra hircus OX=9925 GN=EIF5 PE=3 SV=1	EIF5	8600890	810
A0A3B8DGC7	AP-1 complex subunit mu-1 OS=Capra hircus OX=9925 GN=AP1M1 PE=2 SV=1	AP1M1	8600060	811
A0A452FAB7	Serine--tRNA ligase OS=Capra hircus OX=9925 GN=SARS1 PE=3 SV=1	SARS1	8579390	812
A0A452FBU0	Basic leucine zipper and W2 domains 1 OS=Capra hircus OX=9925 GN=BZW1 PE=3 SV=1	BZW1	8555430	813
A0A452DPD8	Mitochondrial import inner membrane translocase subunit OS=Capra hircus OX=9925 GN=TIMM13 PE=3 SV=1	TIMM13	8553920	814
A0A452G427	UBC core domain-containing protein OS=Capra hircus OX=9925 PE=3 SV=1	--	8537270	815
A0A452DYB1	Phosphoserine phosphatase OS=Capra hircus OX=9925 GN=PSPH PE=3 SV=1	PSPH	8535650	816
A0A452F921	RuvB-like helicase OS=Capra hircus OX=9925 GN=RUVBL1 PE=3 SV=1	RUVBL1	8527110	817
A0A452E998	Chloride intracellular channel protein OS=Capra hircus OX=9925 GN=CLIC4 PE=3 SV=1	CLIC4	8502180	818
A0A452EWD5	Thrombospondin 2 OS=Capra hircus OX=9925 GN=THBS2 PE=3 SV=1	THBS2	8490195	819
A0A452EKQ9	ELAV-like protein OS=Capra hircus OX=9925 GN=ELAVL1 PE=3 SV=1	ELAVL1	8484640	820
A0A452EEQ4	Splicing factor U2AF 35 kDa subunit OS=Capra hircus OX=9925 GN=U2AF1 PE=4 SV=1	U2AF1	8466210	821
A0A452E831	G protein subunit alpha q OS=Capra hircus OX=9925 GN=GNAQ PE=3 SV=1	GNAQ	8461580	822
A0A452EJX2	Reticulon OS=Capra hircus OX=9925 GN=RTN3 PE=4 SV=1	RTN3	8458580	823
A0A452EEM1	Tripeptidyl-peptidase 1 OS=Capra hircus OX=9925 GN=DCHS1 PE=4 SV=1	DCHS1	8458160	824
A9LM11	E2 ubiquitin-conjugating enzyme OS=Capra hircus OX=9925 GN=hip2 PE=2 SV=1	hip2	8443530	825
A0A452G8M5	CTP synthase OS=Capra hircus OX=9925 GN=CTPS1 PE=3 SV=1	CTPS1	8429400	826
A0A452G1X4	Phospholipase B-like OS=Capra hircus OX=9925 GN=PLBD2 PE=3 SV=1	PLBD2	8427700	827
A0A452FDX2	Proteasome 26S subunit, ATPase 5 OS=Capra hircus OX=9925 GN=PSMC5 PE=3 SV=1	PSMC5	8409530	828
A0A452FNP4	Sidoreflexin OS=Capra hircus OX=9925 GN=SFXN1 PE=3 SV=1	SFXN1	8392900	829
A0A452DVJ4	Glycine cleavage system H protein OS=Capra hircus OX=9925 PE=3 SV=1	--	8348020	830
A0A452EIK0	Septin OS=Capra hircus OX=9925 GN=SEPTIN7 PE=3 SV=1	SEPTIN7	8328195	831
A0A452DX68	Fibroblast growth factor binding protein 1 OS=Capra hircus OX=9925 GN=FGFBP1 PE=3 SV=1	FGFBP1	8304450	832
A0A452FCW6	Basal cell adhesion molecule (Lutheran blood group) OS=Capra hircus OX=9925 GN=BCAM PE=4 SV=1	BCAM	8274390	833
A0A452G4H8	Stomatin like 2 OS=Capra hircus OX=9925 GN=STOML2 PE=3 SV=1	STOML2	8273530	834
A0A452EG81	SAP domain containing ribonucleoprotein OS=Capra hircus OX=9925 GN=SARNP PE=4 SV=1	SARNP	8226630	835
A0A452DPV7	Lon protease homolog, mitochondrial OS=Capra hircus OX=9925 GN=LONP1 PE=3 SV=1	LONP1	8219050	836
A0A452EVK5	Protein transport protein SEC23 OS=Capra hircus OX=9925 GN=SEC23B PE=3 SV=1	SEC23B	8214210	837
A0A452EWF9	Eukaryotic translation initiation factor 3 subunit A OS=Capra hircus OX=9925 GN=EIF3A PE=3 SV=1	EIF3A	8207170	838
A0A452EGU0	Myosin IB OS=Capra hircus OX=9925 GN=MYO1B PE=3 SV=1	MYO1B	8201760	839
A0A452FWP3	Glycogen debranching enzyme OS=Capra hircus OX=9925 GN=AGL PE=3 SV=1	AGL	8196610	840
A0A452FVN5	60S ribosomal protein L31 OS=Capra hircus OX=9925 GN=RPL31 PE=3 SV=1	RPL31	8190320	841
A0A452FSK9	ATP-citrate synthase OS=Capra hircus OX=9925 GN=ACLY PE=3 SV=1	ACLY	8186350	842
A0A452DNL2	Heterogeneous nuclear ribonucleoprotein A0 OS=Capra hircus OX=9925 GN=HNRNPA0 PE=4 SV=1	HNRNPA0	8184690	843
A0A452DLU5	Signal peptidase complex catalytic subunit SEC11 OS=Capra hircus OX=9925 GN=SEC11A PE=3 SV=1	SEC11A	8176960	844
A0A452F3H8	Exportin 1 OS=Capra hircus OX=9925 GN=XPO1 PE=3 SV=1	XPO1	8167470	845
A0A452EK88	Beta-galactosidase OS=Capra hircus OX=9925 GN=GLB1 PE=3 SV=1	GLB1	8125150	846
A0A452E6J2	Aspartate--tRNA ligase, cytoplasmic OS=Capra hircus OX=9925 GN=DARS1 PE=3 SV=1	DARS1	8124210	847
A0A452EXY9	Serine/arginine-rich splicing factor 2 OS=Capra hircus OX=9925 GN=SRSF2 PE=3 SV=1	SRSF2	8120660	848
A0A452FBJ4	IF rod domain-containing protein OS=Capra hircus OX=9925 GN=LOC102179515 PE=3 SV=1	LOC102179515	8082610	849
A0A452DUG3	Synaptosomal-associated protein OS=Capra hircus OX=9925 GN=LOC108636029 PE=3 SV=1	LOC108636029	8054480	850
A0A452FD11	Tropomyosin 1 OS=Capra hircus OX=9925 GN=TPM1 PE=3 SV=1	TPM1	8051540	851
A0A452F2G4	Dynein light chain roadblock OS=Capra hircus OX=9925 GN=DYNLRB1 PE=3 SV=1	DYNLRB1	8025690	852
A0A452DRL4	IFI30 lysosomal thiol reductase OS=Capra hircus OX=9925 GN=IFI30 PE=3 SV=1	IFI30	8015250	853
A0A452DZD5	Palmitoyl-protein hydrolase OS=Capra hircus OX=9925 GN=LYPLA1 PE=3 SV=1	LYPLA1	8012980	854
A0A452FW24	CD166 antigen OS=Capra hircus OX=9925 GN=ALCAM PE=4 SV=1	ALCAM	7969240	855
A0A452G6X6	Cysteine sulfinic acid decarboxylase OS=Capra hircus OX=9925 GN=CSAD PE=3 SV=1	CSAD	7959580	856
A0A452EL27	Eukaryotic translation initiation factor 3 subunit L OS=Capra hircus OX=9925 GN=EIF3L PE=3 SV=1	EIF3L	7942550	857
A0A452GBB7	Aldehyde dehydrogenase OS=Capra hircus OX=9925 GN=ALDH3A2 PE=3 SV=1	ALDH3A2	7942360	858
A0A452GAN5	Protein SET OS=Capra hircus OX=9925 GN=SET PE=3 SV=1	SET	7924750	859
A0A452G2P0	Dynein cytoplasmic 1 intermediate chain 2 OS=Capra hircus OX=9925 GN=DYNC1I2 PE=3 SV=1	DYNC1I2	7922880	860
A0A452E7K8	3'(2'), 5'-bisphosphate nucleotidase 1 OS=Capra hircus OX=9925 GN=BPNT1 PE=3 SV=1	BPNT1	7922290	861
A0A452F1P5	40S ribosomal protein S28 OS=Capra hircus OX=9925 GN=RPS28 PE=3 SV=1	RPS28	7901890	862
A0A452FFW1	Voltage-dependent anion-selective channel protein 3 OS=Capra hircus OX=9925 GN=VDAC3 PE=3 SV=1	VDAC3	7892730	863
A0A452FJ07	Serpin family A member 1 OS=Capra hircus OX=9925 GN=SERPINA1 PE=3 SV=1	SERPINA1	7889120	864
A0A452DTK2	Visinin-like protein 1 OS=Capra hircus OX=9925 GN=VSNL1 PE=4 SV=1	VSNL1	7884510	865
A0A452F3M1	Importin 5 OS=Capra hircus OX=9925 GN=IPO5 PE=4 SV=1	IPO5	7881460	866
A0A452E783	Splicing factor 3b subunit 2 OS=Capra hircus OX=9925 GN=SF3B2 PE=4 SV=1	SF3B2	7878770	867
A0A452FIR7	Glutaredoxin 3 OS=Capra hircus OX=9925 GN=GLRX3 PE=4 SV=1	GLRX3	7876530	868
A0A452G1Q7	Coiled-coil-helix-coiled-coil-helix domain-containing protein 2 OS=Capra hircus OX=9925 GN=CHCHD2 PE=4 SV=1	CHCHD2	7849720	869
A0A452FXC4	RNA helicase OS=Capra hircus OX=9925 GN=EIF4A3 PE=3 SV=1	EIF4A3	7817620	870
A0A452E1S9	Dynein light chain OS=Capra hircus OX=9925 GN=DYNLL2 PE=3 SV=1	DYNLL2	7813520	871
A0A452F7K4	Albumin OS=Capra hircus OX=9925 GN=ALB PE=1 SV=1	ALB	7809690	872
A0A452DZP4	Ferritin OS=Capra hircus OX=9925 PE=3 SV=1	--	7793960	873
A0A452FTL9	VAMP associated protein B and C OS=Capra hircus OX=9925 GN=VAPB PE=4 SV=1	VAPB	7793650	874
A0A452F7N2	Adenosylhomocysteinase like 2 OS=Capra hircus OX=9925 GN=AHCYL2 PE=3 SV=1	AHCYL2	7769760	875
A0A452FZX0	Eukaryotic translation initiation factor 3 subunit C OS=Capra hircus OX=9925 GN=LOC102182187 PE=3 SV=1	LOC102182187	7746330	876
A0A452E0L3	Ribosomal_L23eN domain-containing protein OS=Capra hircus OX=9925 GN=LOC102190045 PE=3 SV=1	LOC102190045	7740740	877
A0A452EAB1	Proteasome subunit alpha type OS=Capra hircus OX=9925 GN=PSMA4 PE=3 SV=1	PSMA4	7702380	878
A0A452FQE3	Malic enzyme OS=Capra hircus OX=9925 GN=ME1 PE=3 SV=1	ME1	7696680	879
A0A452E8S4	116 kDa U5 small nuclear ribonucleoprotein component OS=Capra hircus OX=9925 GN=EFTUD2 PE=3 SV=1	EFTUD2	7694950	880
A0A452EU71	Transmembrane emp24 domain-containing protein 5 OS=Capra hircus OX=9925 GN=TMED5 PE=3 SV=1	TMED5	7693510	881
A0A452EN89	Secreted phosphoprotein 1 OS=Capra hircus OX=9925 GN=SPP1 PE=3 SV=1	SPP1	7689330	882
A0A452EE81	Glutathione transferase OS=Capra hircus OX=9925 GN=GSTM5 PE=3 SV=1	GSTM5	7681880	883
A0A452F4G7	Deoxyribonuclease II OS=Capra hircus OX=9925 GN=DNASE2 PE=3 SV=1	DNASE2	7680500	884
A0A452E8E3	Acyl-CoA dehydrogenase family member 8 OS=Capra hircus OX=9925 GN=ACAD8 PE=3 SV=1	ACAD8	7678680	885
A0A452E8M2	Plakophilin 3 OS=Capra hircus OX=9925 GN=PKP3 PE=3 SV=1	PKP3	7677000	886
A0A452FC06	Collagen beta(1-O)galactosyltransferase 1 OS=Capra hircus OX=9925 GN=COLGALT1 PE=3 SV=1	COLGALT1	7674910	887
A0A452FTU7	Flotillin OS=Capra hircus OX=9925 GN=FLOT1 PE=3 SV=1	FLOT1	7661210	888
A0A452FSJ8	Extended synaptotagmin 1 OS=Capra hircus OX=9925 GN=ESYT1 PE=3 SV=1	ESYT1	7658580	889
A0A452DX88	Transmembrane protein 87A OS=Capra hircus OX=9925 GN=TMEM87A PE=4 SV=1	TMEM87A	7656580	890
A0A452E201	Pyridoxal dependent decarboxylase domain containing 1 OS=Capra hircus OX=9925 GN=PDXDC1 PE=4 SV=1	PDXDC1	7649330	891
A0A452FBP1	Transmembrane p24 trafficking protein 4 OS=Capra hircus OX=9925 GN=TMED4 PE=3 SV=1	TMED4	7630940	892
A0A452G0P2	RNA helicase OS=Capra hircus OX=9925 GN=DDX3X PE=3 SV=1	DDX3X	7619290	893
A0A452G8G7	SERPINE1 mRNA binding protein 1 OS=Capra hircus OX=9925 GN=SERBP1 PE=4 SV=1	SERBP1	7607120	894
A0A452EDM2	Mitochondrial carrier 2 OS=Capra hircus OX=9925 GN=MTCH2 PE=3 SV=1	MTCH2	7585830	895
A0A452F5J4	Prostaglandin reductase 2 OS=Capra hircus OX=9925 GN=PTGR2 PE=3 SV=1	PTGR2	7565900	896
A0A452DLG1	Adipogenesis regulatory factor OS=Capra hircus OX=9925 GN=ADIRF PE=4 SV=1	ADIRF	7557590	897
A0A452EQX6	Diazepam binding inhibitor, acyl-CoA binding protein OS=Capra hircus OX=9925 GN=DBI PE=4 SV=1	DBI	7551980	898
A0A452FES2	PPR_long domain-containing protein OS=Capra hircus OX=9925 GN=LRPPRC PE=4 SV=1	LRPPRC	7545990	899
A0A452DMN7	40S ribosomal protein S6 OS=Capra hircus OX=9925 GN=LOC108637410 PE=3 SV=1	LOC108637410	7541260	900
A0A452F498	Histidine--tRNA ligase, cytoplasmic OS=Capra hircus OX=9925 GN=HARS1 PE=3 SV=1	HARS1	7536420	901
A0A452G2Q0	AP-2 complex subunit alpha OS=Capra hircus OX=9925 GN=AP2A2 PE=3 SV=1	AP2A2	7533720	902
A0A452DQ55	Protein-synthesizing GTPase OS=Capra hircus OX=9925 GN=EIF2S3 PE=4 SV=1	EIF2S3	7533360	903
A0A452EDK4	AMP deaminase OS=Capra hircus OX=9925 GN=AMPD2 PE=3 SV=1	AMPD2	7525110	904
A0A452EB57	Proteasome subunit beta OS=Capra hircus OX=9925 GN=PSMB3 PE=3 SV=1	PSMB3	7503520	905
A0A452FJI5	Malignant T-cell-amplified sequence OS=Capra hircus OX=9925 PE=3 SV=1	--	7491350	906
A0A452DKB8	FMRP translational regulator 1 OS=Capra hircus OX=9925 GN=FMR1 PE=3 SV=1	FMR1	7479050	907
A0A452FAY7	Long-chain-fatty-acid--CoA ligase OS=Capra hircus OX=9925 GN=ACSL5 PE=3 SV=1	ACSL5	7477150	908
A0A452ENN3	Leucine--tRNA ligase OS=Capra hircus OX=9925 GN=LARS1 PE=3 SV=1	LARS1	7464080	909
A0A452FI81	Thioredoxin domain-containing protein 12 OS=Capra hircus OX=9925 GN=TXNDC12 PE=4 SV=1	TXNDC12	7460180	910
A0A452FQM9	NADH dehydrogenase [ubiquinone] 1 beta subcomplex subunit 3 OS=Capra hircus OX=9925 GN=NDUFB3 PE=3 SV=1	NDUFB3	7458500	911
A0A452F9A6	Zinc finger protein 185 with LIM domain OS=Capra hircus OX=9925 GN=ZNF185 PE=4 SV=1	ZNF185	7455631	912
A0A452G7L1	HNRNPH3 OS=Capra hircus OX=9925 GN=HNRNPH3 PE=4 SV=1	HNRNPH3	7449540	913
A0A452G1R5	Four and a half LIM domains 2 OS=Capra hircus OX=9925 GN=FHL2 PE=4 SV=1	FHL2	7442240	914
A0A452E356	Proteasome 26S subunit, ATPase 3 OS=Capra hircus OX=9925 GN=PSMC3 PE=3 SV=1	PSMC3	7435850	915
A0A452DW54	Proteasome activator subunit 3 OS=Capra hircus OX=9925 GN=PSME3 PE=3 SV=1	PSME3	7432090	916
A0A452FLD9	Pyrroline-5-carboxylate reductase OS=Capra hircus OX=9925 GN=PYCR2 PE=3 SV=1	PYCR2	7431640	917
A0A452FRB4	Clathrin interactor 1 OS=Capra hircus OX=9925 GN=CLINT1 PE=4 SV=1	CLINT1	7413610	918
A0A452EQ13	Ribosomal protein L26 like 1 OS=Capra hircus OX=9925 GN=RPL26L1 PE=3 SV=1	RPL26L1	7409908	919
A0A452F6I3	Phosphoglucomutase 1 OS=Capra hircus OX=9925 GN=PGM1 PE=3 SV=1	PGM1	7398610	920
A0A452F1G2	Thrombospondin 1 OS=Capra hircus OX=9925 GN=THBS1 PE=3 SV=1	THBS1	7375700	921
A0A452ES10	Dystroglycan 1 OS=Capra hircus OX=9925 GN=DAG1 PE=4 SV=1	DAG1	7347710	922
A0A452ERM2	Alanine--tRNA ligase OS=Capra hircus OX=9925 GN=AARS PE=3 SV=1	AARS	7347400	923
A0A452EZS5	Crystallin zeta OS=Capra hircus OX=9925 GN=CRYZ PE=3 SV=1	CRYZ	7332460	924
A0A452EWN3	Ubiquitin conjugating enzyme E2 M OS=Capra hircus OX=9925 GN=UBE2M PE=3 SV=1	UBE2M	7327420	925
A0A452F834	Collagen type XII alpha 1 chain OS=Capra hircus OX=9925 GN=COL12A1 PE=4 SV=1	COL12A1	7318660	926
A0A452G6W6	NSFL1 cofactor p47 OS=Capra hircus OX=9925 GN=NSFL1C PE=4 SV=1	NSFL1C	7317500	927
A0A452FIH1	Methenyltetrahydrofolate cyclohydrolase OS=Capra hircus OX=9925 GN=MTHFD2 PE=3 SV=1	MTHFD2	7317210	928
A0A452F0M7	V-type proton ATPase subunit OS=Capra hircus OX=9925 GN=ATP6V0D1 PE=3 SV=1	ATP6V0D1	7316830	929
A0A452EQL1	Protein mago nashi homolog OS=Capra hircus OX=9925 GN=MAGOH PE=3 SV=1	MAGOH	7310170	930
A0A452E0Q5	Disco interacting protein 2 homolog B OS=Capra hircus OX=9925 GN=DIP2B PE=3 SV=1	DIP2B	7304640	931
A0A452FLU2	Microtubule associated protein RP/EB family member 3 OS=Capra hircus OX=9925 GN=MAPRE3 PE=3 SV=1	MAPRE3	7301290	932
A0A452EX85	Surfeit locus protein 4 OS=Capra hircus OX=9925 GN=SURF4 PE=3 SV=1	SURF4	7278010	933
A0A452FP89	Progesterone receptor membrane component 2 OS=Capra hircus OX=9925 GN=PGRMC2 PE=4 SV=1	PGRMC2	7275690	934
A0A452E8A3	NADH dehydrogenase [ubiquinone] 1 beta subcomplex subunit 11, mitochondrial OS=Capra hircus OX=9925 GN=NDUFB11 PE=3 SV=1	NDUFB11	7259120	935
A0A452F982	NPC intracellular cholesterol transporter 2 OS=Capra hircus OX=9925 GN=NPC2 PE=3 SV=1	NPC2	7253750	936
A0A452G8Y9	ADP/ATP translocase OS=Capra hircus OX=9925 GN=SLC25A4 PE=3 SV=1	SLC25A4	7219830	937
A0A452FQG3	Thyroid hormone receptor associated protein 3 OS=Capra hircus OX=9925 GN=THRAP3 PE=3 SV=1	THRAP3	7205900	938
A0A452F0Z7	Tubulin tyrosine ligase like 12 OS=Capra hircus OX=9925 GN=TTLL12 PE=4 SV=1	TTLL12	7204010	939
A0A452ED11	Solute carrier family 16 member 3 OS=Capra hircus OX=9925 GN=SLC16A3 PE=3 SV=1	SLC16A3	7203530	940
A0A452E4C0	Adaptor protein, phosphotyrosine interacting with PH domain and leucine zipper 2 OS=Capra hircus OX=9925 GN=APPL2 PE=4 SV=1	APPL2	7193440	941
A0A452DU30	DNA-(apurinic or apyrimidinic site) endonuclease OS=Capra hircus OX=9925 GN=APEX1 PE=3 SV=1	APEX1	7187430	942
A0A452F024	Cytochrome c oxidase assembly factor 3 OS=Capra hircus OX=9925 GN=LOC102190454 PE=3 SV=1	LOC102190454	7183100	943
A0A452FGK9	BUB3 mitotic checkpoint protein OS=Capra hircus OX=9925 GN=BUB3 PE=4 SV=1	BUB3	7179190	944
A0A452F5I1	RNA transcription, translation and transport factor protein OS=Capra hircus OX=9925 GN=RTRAF PE=3 SV=1	RTRAF	7161130	945
A0A452DPK1	Armadillo repeat containing X-linked 3 OS=Capra hircus OX=9925 GN=ARMCX3 PE=3 SV=1	ARMCX3	7151380	946
A0A452G7A1	LIM domain and actin binding 1 OS=Capra hircus OX=9925 GN=LIMA1 PE=4 SV=1	LIMA1	7148740	947
A0A452G1I8	Ribosomal protein L26 OS=Capra hircus OX=9925 GN=RPL26 PE=3 SV=1	RPL26	7142200	948
A0A452FGU3	RNA binding motif protein 14 OS=Capra hircus OX=9925 GN=RBM14 PE=4 SV=1	RBM14	7139600	949
A0A452DW40	Inorganic diphosphatase OS=Capra hircus OX=9925 GN=PPA2 PE=3 SV=1	PPA2	7126280	950
A0A452DN67	Poly(U)-binding-splicing factor PUF60 OS=Capra hircus OX=9925 GN=PUF60 PE=3 SV=1	PUF60	7120420	951
A0A452ETP6	Carboxypeptidase D OS=Capra hircus OX=9925 GN=CPD PE=3 SV=1	CPD	7117900	952
A0A452E6R6	Deleted in malignant brain tumors 1 protein OS=Capra hircus OX=9925 PE=3 SV=1	--	7113230	953
A0A452FXL9	Platelet-activating factor acetylhydrolase IB subunit alpha OS=Capra hircus OX=9925 GN=PAFAH1B1 PE=3 SV=1	PAFAH1B1	7106290	954
A0A452FDV7	Importin subunit alpha OS=Capra hircus OX=9925 GN=KPNA3 PE=3 SV=1	KPNA3	7104940	955
A0A452F4Z5	Pre-mRNA-processing factor 19 OS=Capra hircus OX=9925 GN=PRPF19 PE=3 SV=1	PRPF19	7102650	956
A0A0A7CPQ3	Cellular retinoic acid binding protein 2 OS=Capra hircus OX=9925 GN=CRABP2 PE=2 SV=1	CRABP2	7081050	957
A0A452FK79	ATP synthase subunit f, mitochondrial OS=Capra hircus OX=9925 GN=ATP5MF PE=3 SV=1	ATP5MF	7077380	958
A0A452FV07	Eukaryotic translation initiation factor 3 subunit J OS=Capra hircus OX=9925 GN=EIF3J PE=3 SV=1	EIF3J	7074530	959
A0A452FP41	Long-chain-fatty-acid--CoA ligase OS=Capra hircus OX=9925 GN=ACSL1 PE=3 SV=1	ACSL1	7067980	960
A0A452DTS4	Dynein light chain Tctex-type 3 OS=Capra hircus OX=9925 GN=DYNLT3 PE=3 SV=1	DYNLT3	7051530	961
A0A452E811	Rab GDP dissociation inhibitor OS=Capra hircus OX=9925 GN=GDI1 PE=3 SV=1	GDI1	7050320	962
A0A452EHA4	Threonine--tRNA ligase OS=Capra hircus OX=9925 GN=TARS1 PE=3 SV=1	TARS1	7044270	963
A0A452DWM6	Signal-induced proliferation-associated 1 OS=Capra hircus OX=9925 GN=SIPA1 PE=4 SV=1	SIPA1	7041680	964
A0A452EXL2	Vesicle associated membrane protein 8 OS=Capra hircus OX=9925 GN=VAMP8 PE=3 SV=1	VAMP8	7012540	965
A0A452DR39	Carbonyl reductase (NADPH) OS=Capra hircus OX=9925 GN=LOC108633281 PE=3 SV=1	LOC108633281	7009350	966
A0A452F910	Costars family protein ABRACL OS=Capra hircus OX=9925 GN=ABRACL PE=3 SV=1	ABRACL	6996750	967
A0A452DPL6	Sorting nexin-3 OS=Capra hircus OX=9925 GN=SNX3 PE=3 SV=1	SNX3	6989640	968
A0A452EU43	H/ACA ribonucleoprotein complex subunit OS=Capra hircus OX=9925 GN=GAR1 PE=3 SV=1	GAR1	6984790	969
A0A452ERU5	Hypoxanthine phosphoribosyltransferase OS=Capra hircus OX=9925 GN=HPRT1 PE=3 SV=1	HPRT1	6978960	970
A0A452FUJ9	Heat shock protein family A (Hsp70) member 4 like OS=Capra hircus OX=9925 GN=HSPA4L PE=3 SV=1	HSPA4L	6952940	971
A0A452G711	3-hydroxybutyrate dehydrogenase 1 OS=Capra hircus OX=9925 GN=BDH1 PE=3 SV=1	BDH1	6943690	972
A0A452DJZ6	Carnosine dipeptidase 2 OS=Capra hircus OX=9925 GN=CNDP2 PE=3 SV=1	CNDP2	6941710	973
A0A452DTT0	2',3'-cyclic-nucleotide 3'-phosphodiesterase OS=Capra hircus OX=9925 GN=CNP PE=3 SV=1	CNP	6937400	974
A0A452G9T7	Ribosome maturation protein SBDS OS=Capra hircus OX=9925 GN=SBDS PE=3 SV=1	SBDS	6936740	975
P00712	Alpha-lactalbumin OS=Capra hircus OX=9925 GN=LALBA PE=1 SV=1	LALBA	6920920	976
A0A452FK08	Biliverdin reductase B OS=Capra hircus OX=9925 GN=BLVRB PE=4 SV=1	BLVRB	6917210	977
A0A452FBN2	Mono-ADP ribosylhydrolase 1 OS=Capra hircus OX=9925 GN=MACROD1 PE=4 SV=1	MACROD1	6915800	978
A0A452FSN3	Metalloendopeptidase OS=Capra hircus OX=9925 GN=BMP1 PE=4 SV=1	BMP1	6915050	979
A0A452E605	Heterochromatin protein 1-binding protein 3 OS=Capra hircus OX=9925 GN=HP1BP3 PE=4 SV=1	HP1BP3	6913970	980
A0A452FNZ8	Ubiquitin protein ligase E3 component n-recognin 4 OS=Capra hircus OX=9925 GN=UBR4 PE=3 SV=1	UBR4	6892320	981
A0A452FUN4	LY6/PLAUR domain containing 3 OS=Capra hircus OX=9925 GN=LYPD3 PE=4 SV=1	LYPD3	6881420	982
A0A452DMC5	Hsp90 co-chaperone Cdc37 OS=Capra hircus OX=9925 GN=CDC37 PE=3 SV=1	CDC37	6879880	983
A0A452EQA5	Importin 9 OS=Capra hircus OX=9925 GN=IPO9 PE=4 SV=1	IPO9	6872390	984
A0A452DWI5	Family with sequence similarity 120A OS=Capra hircus OX=9925 GN=FAM120A PE=3 SV=1	FAM120A	6861260	985
A0A452EZJ3	Mal, T cell differentiation protein 2 OS=Capra hircus OX=9925 GN=MAL2 PE=4 SV=1	MAL2	6857440	986
A0A452FQY0	Cytochrome P450 family 20 subfamily A member 1 OS=Capra hircus OX=9925 GN=CYP20A1 PE=3 SV=1	CYP20A1	6854840	987
A0A452DYC8	Coatomer subunit zeta OS=Capra hircus OX=9925 GN=COPZ1 PE=3 SV=1	COPZ1	6843960	988
A0A452EXY1	AU RNA binding methylglutaconyl-CoA hydratase OS=Capra hircus OX=9925 GN=AUH PE=3 SV=1	AUH	6834100	989
A0A452G7U7	Importin subunit alpha OS=Capra hircus OX=9925 GN=KPNA1 PE=3 SV=1	KPNA1	6830150	990
A0A452DLS0	Endoplasmic reticulum-Golgi intermediate compartment protein OS=Capra hircus OX=9925 GN=ERGIC1 PE=3 SV=1	ERGIC1	6826060	991
A0A452EPE5	Glucosamine-6-phosphate isomerase OS=Capra hircus OX=9925 GN=GNPDA1 PE=3 SV=1	GNPDA1	6811300	992
A0A452G300	Proteasome 26S subunit, non-ATPase 12 OS=Capra hircus OX=9925 GN=PSMD12 PE=3 SV=1	PSMD12	6807370	993
A0A452FD72	C-terminal-binding protein 2 OS=Capra hircus OX=9925 GN=CTBP2 PE=3 SV=1	CTBP2	6800080	994
A0A452G868	Serine/threonine-protein phosphatase OS=Capra hircus OX=9925 GN=PPP3CA PE=3 SV=1	PPP3CA	6794170	995
A0A452G5Y6	Activator of HSP90 ATPase activity 1 OS=Capra hircus OX=9925 GN=AHSA1 PE=3 SV=1	AHSA1	6790990	996
A0A452FQL0	GMP synthase (glutamine-hydrolyzing) OS=Capra hircus OX=9925 GN=GMPS PE=4 SV=1	GMPS	6782340	997
A0A452FD38	TNF receptor associated protein 1 OS=Capra hircus OX=9925 GN=TRAP1 PE=3 SV=1	TRAP1	6771200	998
A0A452DUK4	Cell cycle and apoptosis regulator 2 OS=Capra hircus OX=9925 GN=CCAR2 PE=4 SV=1	CCAR2	6760220	999
A0A452EXB3	S100 calcium binding protein A14 OS=Capra hircus OX=9925 GN=S100A14 PE=4 SV=1	S100A14	6744860	1000
A0A452G0B4	Neudesin neurotrophic factor OS=Capra hircus OX=9925 GN=NENF PE=4 SV=1	NENF	6732810	1001
A0A452FIG7	S-formylglutathione hydrolase OS=Capra hircus OX=9925 GN=ESD PE=3 SV=1	ESD	6731500	1002
A0A452E9H6	Transportin 2 OS=Capra hircus OX=9925 GN=TNPO2 PE=4 SV=1	TNPO2	6712500	1003
A0A452DW82	Proteasome 26S subunit, non-ATPase 11 OS=Capra hircus OX=9925 GN=PSMD11 PE=3 SV=1	PSMD11	6704100	1004
A0A452F0F0	Cytochrome c1 OS=Capra hircus OX=9925 GN=CYC1 PE=3 SV=1	CYC1	6697170	1005
A0A452EMG2	ATP binding cassette subfamily B member 9 OS=Capra hircus OX=9925 GN=ABCB9 PE=4 SV=1	ABCB9	6696990	1006
A0A452DN77	Phosphatidylinositol transfer protein beta OS=Capra hircus OX=9925 GN=PITPNB PE=4 SV=1	PITPNB	6696380	1007
A0A452G2D9	Acyl-CoA dehydrogenase very long chain OS=Capra hircus OX=9925 GN=ACADVL PE=3 SV=1	ACADVL	6685890	1008
A0A452DM25	Transcription factor BTF3 OS=Capra hircus OX=9925 PE=3 SV=1	--	6681420	1009
A9LLG2	Growth hormone inducible transmembrane protein OS=Capra hircus OX=9925 GN=GHITM PE=2 SV=1	GHITM	6664020	1010
A0A452EWM6	Serine palmitoyltransferase long chain base subunit 1 OS=Capra hircus OX=9925 GN=SPTLC1 PE=4 SV=1	SPTLC1	6663140	1011
A0A452FNE9	Vacuolar ATPase assembly integral membrane protein VMA21 OS=Capra hircus OX=9925 GN=VMA21 PE=3 SV=1	VMA21	6662600	1012
A0A452EXC9	Vacuolar proton pump subunit B OS=Capra hircus OX=9925 GN=ATP6V1B2 PE=3 SV=1	ATP6V1B2	6661990	1013
A0A452F8I1	Mannose-P-dolichol utilization defect 1 protein OS=Capra hircus OX=9925 GN=MPDU1 PE=3 SV=1	MPDU1	6641030	1014
A0A452FIH4	Thioredoxin like 1 OS=Capra hircus OX=9925 GN=TXNL1 PE=4 SV=1	TXNL1	6634620	1015
A0A452ENH7	Aminoacyl tRNA synthase complex-interacting multifunctional protein 2 OS=Capra hircus OX=9925 GN=AIMP2 PE=4 SV=1	AIMP2	6626980	1016
A0A452ENH1	DNA damage-binding protein 1 OS=Capra hircus OX=9925 GN=DDB1 PE=3 SV=1	DDB1	6623380	1017
A0A452E278	Eukaryotic translation initiation factor 3 subunit B OS=Capra hircus OX=9925 GN=EIF3B PE=3 SV=1	EIF3B	6622560	1018
A0A452E3Z9	CCR4-NOT transcription complex subunit 1 OS=Capra hircus OX=9925 GN=CNOT1 PE=3 SV=1	CNOT1	6622320	1019
A0A452FSH8	LRP chaperone MESD OS=Capra hircus OX=9925 GN=MESD PE=3 SV=1	MESD	6612420	1020
A0A452EUA9	Inositol-1-monophosphatase OS=Capra hircus OX=9925 GN=IMPA1 PE=3 SV=1	IMPA1	6600490	1021
A0A452FZX1	Interleukin enhancer binding factor 3 OS=Capra hircus OX=9925 GN=ILF3 PE=4 SV=1	ILF3	6596820	1022
A0A452GBH0	Mitochondrial ribosomal protein L12 OS=Capra hircus OX=9925 GN=MRPL12 PE=3 SV=1	MRPL12	6595340	1023
A0A452EC09	Ubiquitin carboxyl-terminal hydrolase OS=Capra hircus OX=9925 GN=USP5 PE=3 SV=1	USP5	6595050	1024
A0A452E5E0	Cystathionine beta-synthase OS=Capra hircus OX=9925 GN=CBS PE=3 SV=1	CBS	6585470	1025
A0A452E1P3	Calcium/calmodulin-dependent protein kinase OS=Capra hircus OX=9925 GN=CAMK2D PE=3 SV=1	CAMK2D	6585360	1026
A0A452EZU8	Glycine amidinotransferase OS=Capra hircus OX=9925 GN=GATM PE=3 SV=1	GATM	6562810	1027
A0A452GB16	Lysozyme OS=Capra hircus OX=9925 GN=LOC102171764 PE=3 SV=1	LOC102171764	6558970	1028
A0A452FND3	High density lipoprotein binding protein OS=Capra hircus OX=9925 GN=HDLBP PE=4 SV=1	HDLBP	6552490	1029
A0A452FGQ1	Amino acid transporter OS=Capra hircus OX=9925 GN=SLC1A5 PE=3 SV=1	SLC1A5	6537820	1030
A0A452EZE8	Cytoplasmic FMR1-interacting protein OS=Capra hircus OX=9925 GN=CYFIP1 PE=3 SV=1	CYFIP1	6536320	1031
A0A452E0A7	Glutathione S-transferase OS=Capra hircus OX=9925 GN=GSTM3 PE=3 SV=1	GSTM3	6528800	1032
A0A452FC03	Desmoglein 1 OS=Capra hircus OX=9925 GN=DSG1 PE=4 SV=1	DSG1	6527300	1033
A0A140C4Q7	Metalloproteinase inhibitor 3 OS=Capra hircus OX=9925 GN=Timp3 PE=2 SV=1	Timp3	6524450	1034
A0A452FB80	Splicing factor 3b subunit 3 OS=Capra hircus OX=9925 GN=SF3B3 PE=4 SV=1	SF3B3	6514380	1035
A0A452EFQ6	N-acetylglucosamine-6-sulfatase OS=Capra hircus OX=9925 GN=GNS PE=3 SV=1	GNS	6486870	1036
A0A452FF32	Cysteine and glycine rich protein 1 OS=Capra hircus OX=9925 GN=CSRP1 PE=4 SV=1	CSRP1	6476270	1037
A0A452EWE7	Cytochrome c oxidase subunit 5B, mitochondrial OS=Capra hircus OX=9925 GN=COX5B PE=4 SV=1	COX5B	6465520	1038
A0A1Q1N997	Proteasome subunit beta (Fragment) OS=Capra hircus OX=9925 GN=PSMB1 PE=2 SV=1	PSMB1	6463550	1039
A0A452E268	Chromobox protein homolog 3 OS=Capra hircus OX=9925 GN=CBX3 PE=4 SV=1	CBX3	6440760	1040
A0A452EF54	KH RNA binding domain containing, signal transduction associated 1 OS=Capra hircus OX=9925 GN=KHDRBS1 PE=3 SV=1	KHDRBS1	6433080	1041
A0A452E622	Protein kinase C and casein kinase substrate in neurons 2 OS=Capra hircus OX=9925 GN=PACSIN2 PE=3 SV=1	PACSIN2	6417900	1042
A0A452E3J9	Coatomer subunit gamma OS=Capra hircus OX=9925 GN=COPG2 PE=3 SV=1	COPG2	6407190	1043
A0A452DX80	General transcription factor IIi OS=Capra hircus OX=9925 GN=GTF2I PE=4 SV=1	GTF2I	6405480	1044
A0A452G359	S-(hydroxymethyl)glutathione dehydrogenase OS=Capra hircus OX=9925 GN=ADH5 PE=3 SV=1	ADH5	6401320	1045
A0A452DXI1	NADH dehydrogenase [ubiquinone] iron-sulfur protein 7, mitochondrial OS=Capra hircus OX=9925 GN=NDUFS7 PE=3 SV=1	NDUFS7	6393090	1046
A0A452DZA3	G1 to S phase transition 1 OS=Capra hircus OX=9925 GN=GSPT1 PE=3 SV=1	GSPT1	6390650	1047
A0A452DUW0	Sidoreflexin OS=Capra hircus OX=9925 GN=SFXN3 PE=3 SV=1	SFXN3	6387880	1048
A0A452EE59	Transmembrane 9 superfamily member OS=Capra hircus OX=9925 GN=TM9SF4 PE=3 SV=1	TM9SF4	6370240	1049
A0A452EQA4	Sorcin OS=Capra hircus OX=9925 GN=SRI PE=4 SV=1	SRI	6363290	1050
A0A452G2R8	RAB5A, member RAS oncogene family OS=Capra hircus OX=9925 GN=RAB5A PE=4 SV=1	RAB5A	6361260	1051
A0A452FWQ6	Obg-like ATPase 1 OS=Capra hircus OX=9925 GN=OLA1 PE=3 SV=1	OLA1	6360080	1052
A0A452ELW4	NAD(P) dependent steroid dehydrogenase-like OS=Capra hircus OX=9925 GN=NSDHL PE=3 SV=1	NSDHL	6352720	1053
A0A452ELD4	SMB domain-containing protein OS=Capra hircus OX=9925 GN=VTN PE=4 SV=1	VTN	6348300	1054
A0A452G0B0	Family with sequence similarity 162 member A OS=Capra hircus OX=9925 GN=FAM162A PE=3 SV=1	FAM162A	6339580	1055
A0A452E7H5	Protein kinase domain containing, cytoplasmic OS=Capra hircus OX=9925 GN=PKDCC PE=4 SV=1	PKDCC	6335160	1056
A0A452ENJ9	Protein arginine methyltransferase 1 OS=Capra hircus OX=9925 GN=PRMT1 PE=4 SV=1	PRMT1	6333480	1057
A0A452EV18	Small nuclear ribonucleoprotein polypeptide A' OS=Capra hircus OX=9925 GN=SNRPA1 PE=3 SV=1	SNRPA1	6327110	1058
A0A452EK79	Transmembrane p24 trafficking protein 7 OS=Capra hircus OX=9925 GN=TMED7 PE=3 SV=1	TMED7	6324230	1059
A0A452EB00	Eukaryotic translation initiation factor 3 subunit M OS=Capra hircus OX=9925 GN=EIF3M PE=3 SV=1	EIF3M	6310680	1060
A0A452FSY5	Twinfilin actin binding protein 1 OS=Capra hircus OX=9925 GN=TWF1 PE=3 SV=1	TWF1	6305850	1061
A0A452END7	Spectrin beta chain OS=Capra hircus OX=9925 GN=SPTBN1 PE=3 SV=1	SPTBN1	6304738	1062
A0A452G675	Cytochrome c oxidase copper chaperone OS=Capra hircus OX=9925 GN=COX17 PE=3 SV=1	COX17	6294750	1063
A0A452EWJ3	MARVEL domain-containing protein OS=Capra hircus OX=9925 GN=PLP2 PE=4 SV=1	PLP2	6293590	1064
A0A452F7C7	Ig-like domain-containing protein OS=Capra hircus OX=9925 PE=3 SV=1	--	6293367	1065
A0A452G5X2	Glucosylceramidase OS=Capra hircus OX=9925 GN=GBA PE=3 SV=1	GBA	6291270	1066
M9UU16	Insulin-like growth factor-binding protein 5 OS=Capra hircus OX=9925 GN=IGFBP-5 PE=2 SV=1	IGFBP-5	6289000	1067
A0A452FVK2	SAMM50 sorting and assembly machinery component OS=Capra hircus OX=9925 GN=SAMM50 PE=3 SV=1	SAMM50	6266670	1068
A0A452DS80	RNA helicase OS=Capra hircus OX=9925 GN=LOC106501919 PE=4 SV=1	LOC106501919	6.24775e+06	1069
A0A452DLZ9	Heme binding protein 1 OS=Capra hircus OX=9925 GN=HEBP1 PE=3 SV=1	HEBP1	6245740	1070
A0A452FUM9	Isoleucine--tRNA ligase OS=Capra hircus OX=9925 GN=IARS1 PE=3 SV=1	IARS1	6240590	1071
A0A452ELW2	Dynein light intermediate chain OS=Capra hircus OX=9925 GN=DYNC1LI2 PE=3 SV=1	DYNC1LI2	6236533	1072
A0A452EZL5	Proteasome 26S subunit, ATPase 6 OS=Capra hircus OX=9925 GN=PSMC6 PE=3 SV=1	PSMC6	6234830	1073
A0A452FH19	Sorting nexin OS=Capra hircus OX=9925 GN=SNX18 PE=3 SV=1	SNX18	6210810	1074
A0A452F6M6	AP-3 complex subunit beta OS=Capra hircus OX=9925 GN=AP3B1 PE=3 SV=1	AP3B1	6205430	1075
A0A452EQN7	Calcium regulated heat stable protein 1 OS=Capra hircus OX=9925 GN=CARHSP1 PE=4 SV=1	CARHSP1	6201350	1076
A0A452ENU2	Glucose-6-phosphate 1-dehydrogenase OS=Capra hircus OX=9925 GN=G6PD PE=3 SV=1	G6PD	6184860	1077
A0A452DXK9	40S ribosomal protein S23 OS=Capra hircus OX=9925 GN=LOC102179516 PE=3 SV=1	LOC102179516	6184530	1078
A0A452DZM1	Small nuclear ribonucleoprotein U5 subunit 40 OS=Capra hircus OX=9925 GN=SNRNP40 PE=4 SV=1	SNRNP40	6174300	1079
A0A452F941	Prolyl endopeptidase OS=Capra hircus OX=9925 GN=PREP PE=3 SV=1	PREP	6172420	1080
A0A452F430	Aminopeptidase OS=Capra hircus OX=9925 GN=ERAP2 PE=3 SV=1	ERAP2	6172290	1081
A0A452EMT1	Ras-related protein Rab-3 OS=Capra hircus OX=9925 GN=RAB3D PE=3 SV=1	RAB3D	6169860	1082
A0A452FAW0	Protein tyrosine kinase 7 (inactive) OS=Capra hircus OX=9925 GN=PTK7 PE=4 SV=1	PTK7	6151050	1083
A0A452EH56	Endonuclease domain containing 1 OS=Capra hircus OX=9925 GN=ENDOD1 PE=4 SV=1	ENDOD1	6134980	1084
A0A452DUH2	Disintegrin and metalloproteinase domain-containing protein 10 OS=Capra hircus OX=9925 GN=ADAM10 PE=4 SV=1	ADAM10	6133390	1085
A0A452F7U8	Mitochondrial proton/calcium exchanger protein OS=Capra hircus OX=9925 GN=LETM1 PE=3 SV=1	LETM1	6125880	1086
A0A452ELE4	NADH dehydrogenase [ubiquinone] 1 alpha subcomplex subunit 10, mitochondrial OS=Capra hircus OX=9925 GN=NDUFA10 PE=3 SV=1	NDUFA10	6113700	1087
A0A452ET94	Protein NDRG1 OS=Capra hircus OX=9925 GN=NDRG1 PE=3 SV=1	NDRG1	6100470	1088
A0A452EA50	EH domain containing 2 OS=Capra hircus OX=9925 GN=EHD2 PE=4 SV=1	EHD2	6099713	1089
A0A452EIB7	SWI/SNF related, matrix associated, actin dependent regulator of chromatin, subfamily a, member 5 OS=Capra hircus OX=9925 GN=SMARCA5 PE=3 SV=1	SMARCA5	6085340	1090
A0A452EBA0	Eukaryotic translation initiation factor 3 subunit D OS=Capra hircus OX=9925 GN=EIF3D PE=3 SV=1	EIF3D	6085170	1091
A0A452G3R8	Lectin, mannose binding 1 OS=Capra hircus OX=9925 GN=LMAN1 PE=4 SV=1	LMAN1	6084330	1092
A0A452E8M7	Isocitrate dehydrogenase [NAD] subunit, mitochondrial OS=Capra hircus OX=9925 GN=IDH3B PE=3 SV=1	IDH3B	6081620	1093
A0A452E5B8	Cleavage and polyadenylation specificity factor subunit 6 OS=Capra hircus OX=9925 GN=CPSF6 PE=3 SV=1	CPSF6	6080870	1094
A0A452E7M2	Inosine-5'-monophosphate dehydrogenase OS=Capra hircus OX=9925 GN=IMPDH2 PE=3 SV=1	IMPDH2	6074070	1095
A0A452FXA4	Melanotransferrin OS=Capra hircus OX=9925 GN=MELTF PE=3 SV=1	MELTF	6066870	1096
A0A452G0V7	1,4-alpha-glucan branching enzyme OS=Capra hircus OX=9925 GN=GBE1 PE=3 SV=1	GBE1	6065260	1097
A0A452FZ55	Phosphoenolpyruvate carboxykinase (GTP) OS=Capra hircus OX=9925 GN=PCK2 PE=3 SV=1	PCK2	6064760	1098
A0A452FC66	Crystallin lambda 1 OS=Capra hircus OX=9925 GN=CRYL1 PE=3 SV=1	CRYL1	6054620	1099
A0A452EY73	26S proteasome non-ATPase regulatory subunit 2 OS=Capra hircus OX=9925 GN=PSMD2 PE=3 SV=1	PSMD2	6051610	1100
A0A452EGI5	RNA helicase OS=Capra hircus OX=9925 GN=DHX16 PE=4 SV=1	DHX16	6039190	1101
A0A452FTQ1	NSF attachment protein alpha OS=Capra hircus OX=9925 GN=NAPA PE=3 SV=1	NAPA	6036710	1102
A0A452FRI8	Epithelial cell adhesion molecule OS=Capra hircus OX=9925 GN=EPCAM PE=3 SV=1	EPCAM	6035320	1103
A0A452FEJ8	T-complex protein 1 subunit delta OS=Capra hircus OX=9925 GN=LOC102170672 PE=3 SV=1	LOC102170672	5997550	1104
A0A452ESL5	V-type proton ATPase subunit G OS=Capra hircus OX=9925 GN=ATP6V1G1 PE=3 SV=1	ATP6V1G1	5996710	1105
A0A452DZ44	Delta-1-pyrroline-5-carboxylate synthase OS=Capra hircus OX=9925 GN=ALDH18A1 PE=3 SV=1	ALDH18A1	5980360	1106
A0A452ELY9	Ataxin-10 OS=Capra hircus OX=9925 GN=ATXN10 PE=3 SV=1	ATXN10	5970770	1107
A0A452FXS6	Syntrophin beta 2 OS=Capra hircus OX=9925 GN=SNTB2 PE=3 SV=1	SNTB2	5961350	1108
A0A452G0W8	Endo/exonuclease/phosphatase domain-containing protein OS=Capra hircus OX=9925 PE=4 SV=1	--	5959894	1109
A0A452F5W4	Adenine phosphoribosyltransferase OS=Capra hircus OX=9925 GN=APRT PE=3 SV=1	APRT	5938150	1110
A0A452EAG0	RNA-binding protein 8A OS=Capra hircus OX=9925 GN=RBM8A PE=3 SV=1	RBM8A	5932250	1111
A0A452F4X9	Lactoylglutathione lyase OS=Capra hircus OX=9925 GN=GLO1 PE=3 SV=1	GLO1	5921180	1112
A0A452DPW0	Chitinase-3-like protein 1 OS=Capra hircus OX=9925 GN=CHI3L1 PE=3 SV=1	CHI3L1	5916490	1113
A0A452FVY3	Carboxypeptidase OS=Capra hircus OX=9925 GN=SCPEP1 PE=3 SV=1	SCPEP1	5903350	1114
A0A452EQU0	Protein SEC13 homolog OS=Capra hircus OX=9925 GN=SEC13 PE=3 SV=1	SEC13	5900600	1115
A0A452EKX8	Nuclear autoantigenic sperm protein OS=Capra hircus OX=9925 GN=NASP PE=3 SV=1	NASP	5894200	1116
A0A452ENP8	J domain-containing protein OS=Capra hircus OX=9925 GN=DNAJB11 PE=4 SV=1	DNAJB11	5892080	1117
A0A452F919	Asparagine--tRNA ligase OS=Capra hircus OX=9925 GN=NARS1 PE=4 SV=1	NARS1	5891190	1118
A0A452FJE8	Aldedh domain-containing protein OS=Capra hircus OX=9925 GN=ALDH9A1 PE=3 SV=1	ALDH9A1	5889380	1119
A0A452E6Z8	RING-type E3 ubiquitin transferase OS=Capra hircus OX=9925 GN=STUB1 PE=4 SV=1	STUB1	5881690	1120
A0A452FUA6	Splicing factor U2AF subunit OS=Capra hircus OX=9925 GN=U2AF2 PE=3 SV=1	U2AF2	5874170	1121
A0A452EVD8	Adenylosuccinate lyase OS=Capra hircus OX=9925 GN=ADSL PE=3 SV=1	ADSL	5873300	1122
A0A452EN27	COP9 signalosome complex subunit 4 OS=Capra hircus OX=9925 GN=COPS4 PE=3 SV=1	COPS4	5863060	1123
A0A452EFS5	Terpene cyclase/mutase family member OS=Capra hircus OX=9925 GN=LSS PE=3 SV=1	LSS	5853710	1124
A0A452F5X0	Serine and arginine rich splicing factor 10 OS=Capra hircus OX=9925 GN=SRSF10 PE=4 SV=1	SRSF10	5851440	1125
A0A452DYJ9	Tankyrase 1 binding protein 1 OS=Capra hircus OX=9925 GN=TNKS1BP1 PE=4 SV=1	TNKS1BP1	5838380	1126
A0A452ESY2	Trafficking protein particle complex subunit OS=Capra hircus OX=9925 GN=TRAPPC3 PE=3 SV=1	TRAPPC3	5835800	1127
A0A452FDR4	Signal transducer and activator of transcription OS=Capra hircus OX=9925 GN=STAT3 PE=3 SV=1	STAT3	5835020	1128
A0A452E9T4	GNAS complex locus OS=Capra hircus OX=9925 GN=GNAS PE=3 SV=1	GNAS	5830740	1129
A0A452DZ71	Glyoxalase domain containing 4 OS=Capra hircus OX=9925 GN=GLOD4 PE=3 SV=1	GLOD4	5829270	1130
A0A452E9F4	eIF2B_5 domain-containing protein OS=Capra hircus OX=9925 GN=LOC108633166 PE=3 SV=1	LOC108633166	5825750	1131
A0A452EHF4	ATP-dependent RNA helicase DHX29 OS=Capra hircus OX=9925 GN=DHX29 PE=3 SV=1	DHX29	5823333	1132
A0A452FS01	Calponin OS=Capra hircus OX=9925 GN=CNN2 PE=3 SV=1	CNN2	5823000	1133
A0A452E897	Endosulfine alpha OS=Capra hircus OX=9925 GN=ENSA PE=3 SV=1	ENSA	5813580	1134
A0A452G5J8	Dynamin GTPase OS=Capra hircus OX=9925 GN=DNM2 PE=3 SV=1	DNM2	5803330	1135
A0A452EPI5	Ribosomal protein S6 kinase OS=Capra hircus OX=9925 GN=RPS6KA1 PE=3 SV=1	RPS6KA1	5798710	1136
A0A452DTX2	SWI/SNF related, matrix associated, actin dependent regulator of chromatin subfamily c member 1 OS=Capra hircus OX=9925 GN=SMARCC1 PE=4 SV=1	SMARCC1	5791243	1137
A0A452E8I8	High mobility group protein B2 OS=Capra hircus OX=9925 PE=3 SV=1	--	5790777	1138
A0A452EW58	OCIA domain containing 2 OS=Capra hircus OX=9925 GN=OCIAD2 PE=4 SV=1	OCIAD2	5790700	1139
A0A452EEM4	Peptidoglycan-recognition protein OS=Capra hircus OX=9925 GN=PGLYRP1 PE=3 SV=1	PGLYRP1	5787760	1140
A0A452EM38	GOLD domain-containing protein OS=Capra hircus OX=9925 GN=TMED2 PE=3 SV=1	TMED2	5777330	1141
A0A452G9P0	G protein pathway suppressor 1 OS=Capra hircus OX=9925 GN=GPS1 PE=3 SV=1	GPS1	5769700	1142
A0A097P8R4	Glycogen synthase kinase-3 beta OS=Capra hircus OX=9925 GN=GSK3B1 PE=2 SV=1	GSK3B1	5767650	1143
A0A452EEL9	Mitochondrial-processing peptidase subunit alpha OS=Capra hircus OX=9925 GN=PMPCA PE=3 SV=1	PMPCA	5762090	1144
A0A452EL53	3-oxoacid CoA-transferase 1 OS=Capra hircus OX=9925 PE=4 SV=1	--	5761520	1145
P80601	2-iminobutanoate/2-iminopropanoate deaminase OS=Capra hircus OX=9925 GN=RIDA PE=1 SV=3	RIDA	5760490	1146
A0A452E6L6	UPF1 RNA helicase and ATPase OS=Capra hircus OX=9925 GN=UPF1 PE=3 SV=1	UPF1	5759160	1147
A0A452FS00	Eukaryotic translation initiation factor 3 subunit K OS=Capra hircus OX=9925 GN=EIF3K PE=3 SV=1	EIF3K	5746110	1148
A0A452F992	Biliverdin reductase A OS=Capra hircus OX=9925 GN=BLVRA PE=3 SV=1	BLVRA	5732540	1149
A0A452FVT3	Dynamin-1-like protein OS=Capra hircus OX=9925 GN=DNM1L PE=3 SV=1	DNM1L	5731710	1150
A0A452DPQ7	Ladinin-1 OS=Capra hircus OX=9925 GN=LAD1 PE=4 SV=1	LAD1	5724670	1151
A0A452DK58	Plasminogen activator OS=Capra hircus OX=9925 GN=PLAT PE=3 SV=1	PLAT	5720690	1152
A0A452DVQ6	Glutaryl-CoA dehydrogenase OS=Capra hircus OX=9925 GN=GCDH PE=3 SV=1	GCDH	5714540	1153
A0A452E2I9	Vesicle-trafficking protein SEC22b OS=Capra hircus OX=9925 GN=SEC22B PE=3 SV=1	SEC22B	5708050	1154
A0A452G462	SLC35A4 upstream open reading frame protein OS=Capra hircus OX=9925 PE=4 SV=1	--	5707560	1155
A0A452DLG8	14 kDa phosphohistidine phosphatase OS=Capra hircus OX=9925 GN=PHPT1 PE=3 SV=1	PHPT1	5703620	1156
A0A452EEP1	Zinc finger protein 207 OS=Capra hircus OX=9925 GN=ZNF207 PE=4 SV=1	ZNF207	5687280	1157
A0A452G3Q2	60S ribosomal protein L18a OS=Capra hircus OX=9925 GN=RPL18A PE=3 SV=1	RPL18A	5678640	1158
A0A452EJL0	SUMO-activating enzyme subunit 2 OS=Capra hircus OX=9925 GN=UBA2 PE=3 SV=1	UBA2	5674620	1159
A0A452EMK4	Dickkopf WNT signaling pathway inhibitor 1 OS=Capra hircus OX=9925 GN=DKK1 PE=3 SV=1	DKK1	5672040	1160
A0A452EY92	Direct IAP-binding protein with low pI OS=Capra hircus OX=9925 GN=DIABLO PE=4 SV=1	DIABLO	5669640	1161
A0A452FAZ1	Proteasome subunit beta OS=Capra hircus OX=9925 GN=PSMB4 PE=3 SV=1	PSMB4	5659930	1162
A0A452EEQ6	Tumor associated calcium signal transducer 2 OS=Capra hircus OX=9925 GN=TACSTD2 PE=3 SV=1	TACSTD2	5647900	1163
A0A452DKP1	Lysosomal associated membrane protein 1 OS=Capra hircus OX=9925 GN=LAMP1 PE=3 SV=1	LAMP1	5645020	1164
C6ZP52	Hemoglobin subunit alpha-2-like OS=Capra hircus OX=9925 GN=HBAII PE=3 SV=1	HBAII	5634260	1165
A0A452FY19	OCIA domain containing 1 OS=Capra hircus OX=9925 GN=OCIAD1 PE=4 SV=1	OCIAD1	5628220	1166
A0A452EEZ2	Osteoclast stimulating factor 1 OS=Capra hircus OX=9925 GN=OSTF1 PE=4 SV=1	OSTF1	5623280	1167
A0A452EZ97	Non-specific serine/threonine protein kinase OS=Capra hircus OX=9925 GN=OXSR1 PE=4 SV=1	OXSR1	5.62316e+06	1168
A0A452EE38	Ragulator complex protein LAMTOR1 OS=Capra hircus OX=9925 GN=LAMTOR1 PE=3 SV=1	LAMTOR1	5612390	1169
A0A452FTN3	3-hydroxyisobutyryl-CoA hydrolase, mitochondrial OS=Capra hircus OX=9925 GN=HIBCH PE=3 SV=1	HIBCH	5607770	1170
A0A452G2D4	Kinectin 1 OS=Capra hircus OX=9925 GN=KTN1 PE=4 SV=1	KTN1	5603280	1171
A0A452FEL5	Splicing factor 3a subunit 3 OS=Capra hircus OX=9925 GN=SF3A3 PE=3 SV=1	SF3A3	5601830	1172
A0A452E7A0	Plasminogen OS=Capra hircus OX=9925 GN=PLG PE=3 SV=1	PLG	5601280	1173
A0A452FNT3	Alanine--glyoxylate aminotransferase OS=Capra hircus OX=9925 GN=AGXT PE=3 SV=1	AGXT	5600240	1174
A0A452FQN1	Semaphorin 3G OS=Capra hircus OX=9925 GN=SEMA3G PE=3 SV=1	SEMA3G	5599540	1175
A0A452ELU5	SERPIN domain-containing protein OS=Capra hircus OX=9925 GN=LOC102178679 PE=3 SV=1	LOC102178679	5597050	1176
A0A452EK85	Stathmin OS=Capra hircus OX=9925 GN=STMN2 PE=3 SV=1	STMN2	5590900	1177
A0A452DWX3	ZnF_CDGSH domain-containing protein OS=Capra hircus OX=9925 GN=LOC108636844 PE=4 SV=1	LOC108636844	5590290	1178
A0A452FGJ1	IQ motif containing GTPase activating protein 2 OS=Capra hircus OX=9925 GN=IQGAP2 PE=4 SV=1	IQGAP2	5585640	1179
A0A452FE38	H(+)-transporting two-sector ATPase OS=Capra hircus OX=9925 GN=ATP6V1A PE=3 SV=1	ATP6V1A	5580380	1180
A0A452EL72	Malectin OS=Capra hircus OX=9925 GN=MLEC PE=3 SV=1	MLEC	5579930	1181
A0A452DP96	Cytochrome c oxidase subunit 6C OS=Capra hircus OX=9925 PE=3 SV=1	--	5578340	1182
A0A060INS8	Cathepsin H OS=Capra hircus OX=9925 GN=CTSH PE=2 SV=1	CTSH	5575330	1183
A0A452F042	Zinc finger protein 326 OS=Capra hircus OX=9925 GN=ZNF326 PE=3 SV=1	ZNF326	5573780	1184
A0A452FI28	Tubulin-specific chaperone A OS=Capra hircus OX=9925 GN=TBCA PE=3 SV=1	TBCA	5571670	1185
A0A452EB46	U1 small nuclear ribonucleoprotein C OS=Capra hircus OX=9925 GN=LOC102172949 PE=3 SV=1	LOC102172949	5568390	1186
A0A452DU06	Sorting nexin-2 OS=Capra hircus OX=9925 GN=SNX2 PE=3 SV=1	SNX2	5568290	1187
A0A452FU96	FAD-binding FR-type domain-containing protein OS=Capra hircus OX=9925 PE=4 SV=1	--	5567680	1188
A0A452DXF8	Histone-arginine methyltransferase CARM1 OS=Capra hircus OX=9925 GN=CARM1 PE=4 SV=1	CARM1	5563590	1189
A0A452E166	Signal transducer and activator of transcription OS=Capra hircus OX=9925 GN=STAT1 PE=3 SV=1	STAT1	5562020	1190
A0A452F157	LEM domain nuclear envelope protein 2 OS=Capra hircus OX=9925 GN=LEMD2 PE=4 SV=1	LEMD2	5540090	1191
A0A452EMK0	EF-hand domain family member D2 OS=Capra hircus OX=9925 GN=EFHD2 PE=4 SV=1	EFHD2	5532880	1192
A0A452DQ27	Ubiquitin conjugating enzyme E2 Z OS=Capra hircus OX=9925 GN=UBE2Z PE=4 SV=1	UBE2Z	5527210	1193
A0A452F099	Acetyl-CoA acetyltransferase, cytosolic OS=Capra hircus OX=9925 GN=ACAT2 PE=3 SV=1	ACAT2	5525930	1194
A0A452DQS6	Ras-related protein Rab-21 OS=Capra hircus OX=9925 GN=RAB21 PE=3 SV=1	RAB21	5516910	1195
A0A452FY20	Calcium binding protein 39 OS=Capra hircus OX=9925 GN=CAB39 PE=3 SV=1	CAB39	5516590	1196
A0A452DYR7	Cystatin C OS=Capra hircus OX=9925 GN=CST3 PE=4 SV=1	CST3	5509170	1197
A0A452FCU3	Retinol dehydrogenase 11 OS=Capra hircus OX=9925 GN=RDH11 PE=3 SV=1	RDH11	5507430	1198
A0A452E6Q6	ATP-dependent RNA helicase DDX1 OS=Capra hircus OX=9925 GN=DDX1 PE=3 SV=1	DDX1	5507360	1199
A0A452ETH3	High mobility group nucleosome-binding domain-containing protein 3 OS=Capra hircus OX=9925 PE=3 SV=1	--	5496400	1200
A0A452FSV7	CD68 molecule OS=Capra hircus OX=9925 GN=CD68 PE=3 SV=1	CD68	5485990	1201
A0A452FHN5	TPD52 like 2 OS=Capra hircus OX=9925 GN=TPD52L2 PE=3 SV=1	TPD52L2	5485190	1202
A0A452FL98	Ubiquitinyl hydrolase 1 OS=Capra hircus OX=9925 GN=USP9X PE=3 SV=1	USP9X	5476380	1203
A0A452F2R6	Sorting nexin OS=Capra hircus OX=9925 GN=SNX6 PE=3 SV=1	SNX6	5474910	1204
A0A452EN78	Ribosome assembly factor mrt4 OS=Capra hircus OX=9925 GN=MRTO4 PE=3 SV=1	MRTO4	5471060	1205
A0A452FXU3	Legumain OS=Capra hircus OX=9925 GN=LGMN PE=3 SV=1	LGMN	5462710	1206
A0A452EY51	Nipsnap homolog 3A OS=Capra hircus OX=9925 GN=NIPSNAP3A PE=3 SV=1	NIPSNAP3A	5454700	1207
A0A452E0V0	Eukaryotic peptide chain release factor subunit 1 OS=Capra hircus OX=9925 GN=ETF1 PE=3 SV=1	ETF1	5450030	1208
A0A452F096	Cytochrome b-c1 complex subunit 8 OS=Capra hircus OX=9925 GN=UQCRQ PE=3 SV=1	UQCRQ	5449100	1209
A0A452G3Y3	2-oxoisovalerate dehydrogenase subunit alpha OS=Capra hircus OX=9925 GN=BCKDHA PE=3 SV=1	BCKDHA	5446570	1210
A0A452G6B8	Erlin OS=Capra hircus OX=9925 GN=ERLIN2 PE=3 SV=1	ERLIN2	5445190	1211
A0A452EV54	Dihydrolipoamide acetyltransferase component of pyruvate dehydrogenase complex OS=Capra hircus OX=9925 GN=DBT PE=3 SV=1	DBT	5441040	1212
A0A452EK39	Single-stranded DNA-binding protein, mitochondrial OS=Capra hircus OX=9925 GN=SSBP1 PE=3 SV=1	SSBP1	5435760	1213
A0A452E973	Periplakin OS=Capra hircus OX=9925 GN=PPL PE=4 SV=1	PPL	5416440	1214
A0A452DX94	Glutathione transferase OS=Capra hircus OX=9925 GN=LOC102173702 PE=3 SV=1	LOC102173702	5395976	1215
A0A452FP98	UV excision repair protein RAD23 OS=Capra hircus OX=9925 GN=RAD23B PE=3 SV=1	RAD23B	5391390	1216
A0A452DT51	40S ribosomal protein S25 OS=Capra hircus OX=9925 GN=LOC102183068 PE=3 SV=1	LOC102183068	5388410	1217
A0A452DRK7	Receptor protein-tyrosine kinase OS=Capra hircus OX=9925 GN=EPHB3 PE=4 SV=1	EPHB3	5373250	1218
A0A452GBA8	DNA replication licensing factor MCM7 OS=Capra hircus OX=9925 GN=MCM7 PE=3 SV=1	MCM7	5372100	1219
A0A452DRT4	Nucleoporin 205 OS=Capra hircus OX=9925 GN=NUP205 PE=3 SV=1	NUP205	5366550	1220
A0A452FNK5	Chondroitin sulfate proteoglycan 4 OS=Capra hircus OX=9925 GN=CSPG4 PE=4 SV=1	CSPG4	5362610	1221
A0A452EEP6	Metaxin OS=Capra hircus OX=9925 GN=MTX1 PE=3 SV=1	MTX1	5359880	1222
A0A452FMD5	SCP domain-containing protein OS=Capra hircus OX=9925 GN=GLIPR2 PE=4 SV=1	GLIPR2	5350340	1223
A0A452F4D3	Cystatin domain-containing protein OS=Capra hircus OX=9925 GN=LOC102186806 PE=3 SV=1	LOC102186806	5343930	1224
A0A452FEE6	PPFIA binding protein 2 OS=Capra hircus OX=9925 GN=PPFIBP2 PE=3 SV=1	PPFIBP2	5338970	1225
A0A452E486	Arsenite-resistance protein 2 OS=Capra hircus OX=9925 GN=SRRT PE=3 SV=1	SRRT	5338060	1226
A0A452FSH3	F-actin-capping protein subunit alpha OS=Capra hircus OX=9925 GN=CAPZA1 PE=3 SV=1	CAPZA1	5335520	1227
A0A452FRE1	Isoleucine--tRNA ligase OS=Capra hircus OX=9925 GN=IARS2 PE=3 SV=1	IARS2	5332150	1228
A0A452DT86	Ribonucleoprotein, PTB binding 1 OS=Capra hircus OX=9925 GN=RAVER1 PE=4 SV=1	RAVER1	5316090	1229
A0A452FXJ5	PDGFA associated protein 1 OS=Capra hircus OX=9925 GN=PDAP1 PE=4 SV=1	PDAP1	5313720	1230
A0A452EPL1	Splicing factor 3b subunit 1 OS=Capra hircus OX=9925 GN=SF3B1 PE=3 SV=1	SF3B1	5308050	1231
A0A452E1M0	Eukaryotic translation initiation factor 4 gamma 1 OS=Capra hircus OX=9925 GN=EIF4G1 PE=3 SV=1	EIF4G1	5297930	1232
D2KMJ8	Cytochrome c oxidase subunit 2 OS=Capra hircus OX=9925 GN=COX2 PE=3 SV=1	COX2	5297910	1233
A0A452FB05	DNA replication licensing factor MCM2 OS=Capra hircus OX=9925 GN=MCM2 PE=3 SV=1	MCM2	5293160	1234
A0A452EK93	TCTP domain-containing protein OS=Capra hircus OX=9925 GN=TPT1 PE=3 SV=1	TPT1	5290750	1235
A0A452EUS1	Desmoglein 2 OS=Capra hircus OX=9925 GN=DSG2 PE=4 SV=1	DSG2	5275150	1236
A0A452FUQ6	SH3 domain containing GRB2 like, endophilin B2 OS=Capra hircus OX=9925 GN=SH3GLB2 PE=4 SV=1	SH3GLB2	5273160	1237
A0A452EY59	Selenium binding protein 1 OS=Capra hircus OX=9925 GN=SELENBP1 PE=3 SV=1	SELENBP1	5271930	1238
A0A452G600	RNA helicase OS=Capra hircus OX=9925 GN=DDX6 PE=3 SV=1	DDX6	5263880	1239
A0A452FYW5	Acyl-CoA dehydrogenase short/branched chain OS=Capra hircus OX=9925 GN=ACADSB PE=3 SV=1	ACADSB	5248000	1240
A0A452GB25	NADH dehydrogenase [ubiquinone] 1 alpha subcomplex subunit 2 OS=Capra hircus OX=9925 GN=NDUFA2 PE=3 SV=1	NDUFA2	5234010	1241
A0A452FI23	SSD domain-containing protein OS=Capra hircus OX=9925 GN=NPC1 PE=3 SV=1	NPC1	5219650	1242
A0A452EI05	Collagen type XVII alpha 1 chain OS=Capra hircus OX=9925 GN=COL17A1 PE=4 SV=1	COL17A1	5215180	1243
A0A452EHP3	Actin-related protein 2/3 complex subunit OS=Capra hircus OX=9925 GN=ARPC1A PE=3 SV=1	ARPC1A	5208330	1244
A0A452ECW8	Leucyl and cystinyl aminopeptidase OS=Capra hircus OX=9925 GN=LNPEP PE=3 SV=1	LNPEP	5172960	1245
A0A452FKE9	Acetyl-coenzyme A synthetase OS=Capra hircus OX=9925 GN=ACSS1 PE=3 SV=1	ACSS1	5172700	1246
A0A452DZD8	Mitochondrial import inner membrane translocase subunit OS=Capra hircus OX=9925 GN=TIMM8B PE=3 SV=1	TIMM8B	5165320	1247
A0A452EGL5	ER membrane protein complex subunit 3 OS=Capra hircus OX=9925 GN=EMC3 PE=3 SV=1	EMC3	5164580	1248
A0A452DLS3	Transmembrane protein 109 OS=Capra hircus OX=9925 GN=TMEM109 PE=4 SV=1	TMEM109	5161420	1249
A0A452G880	RALY heterogeneous nuclear ribonucleoprotein OS=Capra hircus OX=9925 GN=RALY PE=3 SV=1	RALY	5160620	1250
A0A452DS77	DUF1394 domain-containing protein OS=Capra hircus OX=9925 GN=CYRIB PE=3 SV=1	CYRIB	5158640	1251
A0A452EYN6	26S proteasome non-ATPase regulatory subunit 1 OS=Capra hircus OX=9925 GN=PSMD1 PE=3 SV=1	PSMD1	5154010	1252
A0A452DWA1	ER membrane protein complex subunit 6 OS=Capra hircus OX=9925 GN=EMC6 PE=3 SV=1	EMC6	5148730	1253
A0A452F0M3	Acyl-CoA thioesterase 8 OS=Capra hircus OX=9925 GN=ACOT8 PE=3 SV=1	ACOT8	5140180	1254
A0A452EPK2	Abl interactor 1 OS=Capra hircus OX=9925 GN=ABI1 PE=3 SV=1	ABI1	5139360	1255
A0A452E989	Stomatin OS=Capra hircus OX=9925 GN=STOM PE=3 SV=1	STOM	5134660	1256
A0A452E1B4	Nuclear migration protein nudC OS=Capra hircus OX=9925 GN=NUDC PE=3 SV=1	NUDC	5131010	1257
A0A452EWZ2	Acireductone dioxygenase OS=Capra hircus OX=9925 GN=ADI1 PE=3 SV=1	ADI1	5129570	1258
A0A452F8F4	tRNA-binding domain-containing protein OS=Capra hircus OX=9925 GN=AIMP1 PE=4 SV=1	AIMP1	5124990	1259
A0A452ECP0	Prolactin regulatory element-binding protein OS=Capra hircus OX=9925 GN=PREB PE=3 SV=1	PREB	5119530	1260
A0A452DV72	3'-phosphoadenosine 5'-phosphosulfate synthase 1 OS=Capra hircus OX=9925 GN=PAPSS1 PE=3 SV=1	PAPSS1	5115320	1261
A0A452ERH0	Glutathione S-transferase OS=Capra hircus OX=9925 GN=LOC102184041 PE=3 SV=1	LOC102184041	5113910	1262
A0A452FF75	RNA binding motif protein 4 OS=Capra hircus OX=9925 GN=RBM4 PE=4 SV=1	RBM4	5113850	1263
A0A452F341	Mitochondrial-processing peptidase subunit beta OS=Capra hircus OX=9925 GN=PMPCB PE=3 SV=1	PMPCB	5097510	1264
A0A452FNC1	Fas associated factor family member 2 OS=Capra hircus OX=9925 GN=FAF2 PE=4 SV=1	FAF2	5095740	1265
A0A452E5T5	Y-box binding protein 3 OS=Capra hircus OX=9925 GN=YBX3 PE=4 SV=1	YBX3	5095177	1266
A0A452ETQ6	Proliferating cell nuclear antigen OS=Capra hircus OX=9925 GN=PCNA PE=3 SV=1	PCNA	5094230	1267
A0A452DK06	Endothelial differentiation related factor 1 OS=Capra hircus OX=9925 GN=EDF1 PE=4 SV=1	EDF1	5085580	1268
A0A452EFM9	Myosin IE OS=Capra hircus OX=9925 GN=MYO1E PE=3 SV=1	MYO1E	5084770	1269
A0A452DJW3	Acyl-CoA synthetase long chain family member 4 OS=Capra hircus OX=9925 GN=ACSL4 PE=3 SV=1	ACSL4	5076820	1270
A0A452E399	FLII actin remodeling protein OS=Capra hircus OX=9925 GN=FLII PE=4 SV=1	FLII	5074320	1271
A0A452G8Q9	Tubulin beta chain OS=Capra hircus OX=9925 GN=LOC102181148 PE=3 SV=1	LOC102181148	5073570	1272
A0A452F6X2	Matrix remodeling associated 5 OS=Capra hircus OX=9925 GN=MXRA5 PE=4 SV=1	MXRA5	5068900	1273
A0A452FBU1	Tissue factor OS=Capra hircus OX=9925 GN=F3 PE=3 SV=1	F3	5060210	1274
A0A452F8M5	Coatomer subunit epsilon OS=Capra hircus OX=9925 GN=COPE PE=3 SV=1	COPE	5056560	1275
A0A452GAJ2	Methionine--tRNA ligase, cytoplasmic OS=Capra hircus OX=9925 GN=MARS1 PE=3 SV=1	MARS1	5050690	1276
A0A452FN70	BAF nuclear assembly factor 1 OS=Capra hircus OX=9925 GN=BANF1 PE=4 SV=1	BANF1	5031950	1277
A0A452DRM6	Small nuclear ribonucleoprotein Sm D1 OS=Capra hircus OX=9925 GN=SNRPD1 PE=3 SV=1	SNRPD1	5030050	1278
A0A452E644	Insulin like growth factor 2 receptor OS=Capra hircus OX=9925 GN=IGF2R PE=4 SV=1	IGF2R	5022310	1279
A0A452E1E2	Golgi apparatus protein 1 OS=Capra hircus OX=9925 GN=GLG1 PE=4 SV=1	GLG1	5014620	1280
A0A452E6P7	Charged multivesicular body protein 2A OS=Capra hircus OX=9925 GN=CHMP2A PE=3 SV=1	CHMP2A	5012200	1281
A0A452FR55	Glutamine--tRNA ligase OS=Capra hircus OX=9925 GN=QARS1 PE=3 SV=1	QARS1	5008710	1282
A0A452DSQ1	S100 calcium binding protein A13 OS=Capra hircus OX=9925 GN=S100A13 PE=4 SV=1	S100A13	5005270	1283
A0A452FZN0	Latent transforming growth factor beta binding protein 1 OS=Capra hircus OX=9925 GN=LTBP1 PE=4 SV=1	LTBP1	5002640	1284
A0A452EQ52	Niban apoptosis regulator 1 OS=Capra hircus OX=9925 GN=NIBAN1 PE=3 SV=1	NIBAN1	4998080	1285
A0A452GAC9	Hydroxymethylglutaryl-CoA lyase, mitochondrial OS=Capra hircus OX=9925 GN=HMGCL PE=3 SV=1	HMGCL	4996780	1286
A0A452F548	Serpin family B member 1 OS=Capra hircus OX=9925 GN=SERPINB1 PE=3 SV=1	SERPINB1	4996260	1287
A0A452DU54	Transmembrane protein 205 OS=Capra hircus OX=9925 GN=TMEM205 PE=3 SV=1	TMEM205	4987820	1288
A0A452EY11	Actin like 6A OS=Capra hircus OX=9925 GN=ACTL6A PE=3 SV=1	ACTL6A	4987560	1289
A0A452F9X8	Aladin WD repeat nucleoporin OS=Capra hircus OX=9925 GN=AAAS PE=4 SV=1	AAAS	4986100	1290
A0A452DKT9	SEC24 homolog C, COPII coat complex component OS=Capra hircus OX=9925 GN=SEC24C PE=3 SV=1	SEC24C	4980030	1291
A0A452FY52	Aspartate aminotransferase OS=Capra hircus OX=9925 GN=GOT1 PE=3 SV=1	GOT1	4977820	1292
A0A452FJM9	Acyl-CoA synthetase long chain family member 3 OS=Capra hircus OX=9925 GN=ACSL3 PE=4 SV=1	ACSL3	4974920	1293
A0A452FF99	Small nuclear ribonucleoprotein U5 subunit 200 OS=Capra hircus OX=9925 GN=SNRNP200 PE=3 SV=1	SNRNP200	4971470	1294
A0A452E1U5	Hydroxysteroid dehydrogenase like 2 OS=Capra hircus OX=9925 GN=HSDL2 PE=4 SV=1	HSDL2	4971010	1295
A0A452DRD6	NADH dehydrogenase [ubiquinone] 1 alpha subcomplex subunit 13 OS=Capra hircus OX=9925 GN=NDUFA13 PE=3 SV=1	NDUFA13	4968590	1296
A0A452DUB6	Propionyl-CoA carboxylase alpha chain, mitochondrial OS=Capra hircus OX=9925 GN=PCCA PE=4 SV=1	PCCA	4967390	1297
A0A452EYE1	Myoferlin OS=Capra hircus OX=9925 GN=MYOF PE=3 SV=1	MYOF	4966750	1298
A0A452DYS4	Mannose-6-phosphate receptor, cation dependent OS=Capra hircus OX=9925 GN=M6PR PE=4 SV=1	M6PR	4964540	1299
A0A452FW76	Hydroxysteroid 17-beta dehydrogenase 14 OS=Capra hircus OX=9925 GN=HSD17B14 PE=4 SV=1	HSD17B14	4957480	1300
A0A452ECI7	Eukaryotic translation initiation factor 4B OS=Capra hircus OX=9925 GN=EIF4B PE=4 SV=1	EIF4B	4957330	1301
A0A452G973	U1 small nuclear ribonucleoprotein A OS=Capra hircus OX=9925 GN=SNRPA PE=3 SV=1	SNRPA	4934030	1302
A0A452DLH9	Ubiquitin conjugating enzyme E2 L3 OS=Capra hircus OX=9925 GN=UBE2L3 PE=3 SV=1	UBE2L3	4915390	1303
A0A452G0J7	NADH dehydrogenase [ubiquinone] 1 beta subcomplex subunit 5, mitochondrial OS=Capra hircus OX=9925 GN=NDUFB5 PE=3 SV=1	NDUFB5	4914340	1304
A0A452E0A4	Tropomyosin alpha-4 chain OS=Capra hircus OX=9925 GN=TPM4 PE=3 SV=1	TPM4	4907020	1305
A0A452FUL8	Glutathione peroxidase 4 OS=Capra hircus OX=9925 GN=GPX4 PE=3 SV=1	GPX4	4903380	1306
A0A452F585	Serine/threonine-protein phosphatase 2A activator OS=Capra hircus OX=9925 GN=PTPA PE=3 SV=1	PTPA	4899800	1307
A0A452G686	Glutathione S-transferase OS=Capra hircus OX=9925 GN=LOC102174170 PE=3 SV=1	LOC102174170	4897440	1308
A0A452FNL4	Ras-related protein Rab-11B OS=Capra hircus OX=9925 GN=RAB11B PE=4 SV=1	RAB11B	4896520	1309
A0A452F8T4	Scribble planar cell polarity protein OS=Capra hircus OX=9925 GN=SCRIB PE=3 SV=1	SCRIB	4890790	1310
A0A452E2V8	Erythrocyte membrane protein band 4.1 like 2 OS=Capra hircus OX=9925 GN=EPB41L2 PE=4 SV=1	EPB41L2	4883330	1311
A0A452DRQ6	Nudix hydrolase 16 like 1 OS=Capra hircus OX=9925 GN=NUDT16L1 PE=4 SV=1	NUDT16L1	4867130	1312
A0A452EJX4	Lysine--tRNA ligase OS=Capra hircus OX=9925 GN=KARS1 PE=3 SV=1	KARS1	4846500	1313
A0A452FWH8	Cysteine rich secretory protein LCCL domain containing 2 OS=Capra hircus OX=9925 GN=CRISPLD2 PE=4 SV=1	CRISPLD2	4846380	1314
A0A452EEQ2	Vesicle-fusing ATPase OS=Capra hircus OX=9925 GN=NSF PE=3 SV=1	NSF	4846080	1315
A0A452FYY1	Methionine aminopeptidase 2 OS=Capra hircus OX=9925 GN=METAP2 PE=3 SV=1	METAP2	4842550	1316
A0A452EJ14	Dipeptidyl peptidase 1 OS=Capra hircus OX=9925 GN=CTSC PE=3 SV=1	CTSC	4835960	1317
A0A452F7Y8	Serpin family B member 8 OS=Capra hircus OX=9925 GN=SERPINB8 PE=3 SV=1	SERPINB8	4834900	1318
A0A452G1I9	EH domain containing 4 OS=Capra hircus OX=9925 GN=EHD4 PE=4 SV=1	EHD4	4829630	1319
A0A452EKZ1	Ras-related protein Rab OS=Capra hircus OX=9925 GN=RAB32 PE=3 SV=1	RAB32	4822290	1320
A0A452G0F9	NADH dehydrogenase [ubiquinone] 1 subunit C2 OS=Capra hircus OX=9925 GN=NDUFC2 PE=3 SV=1	NDUFC2	4812160	1321
A0A452FVM4	Tryptophan--tRNA ligase, cytoplasmic OS=Capra hircus OX=9925 GN=WARS1 PE=3 SV=1	WARS1	4807990	1322
A0A452F2N3	Aldehyde dehydrogenase 1 family member A1 OS=Capra hircus OX=9925 GN=ALDH1A1 PE=3 SV=1	ALDH1A1	4807890	1323
E9NRZ3	Beta-1,4-galactosyltransferase OS=Capra hircus OX=9925 GN=B4GALT1 PE=2 SV=1	B4GALT1	4804320	1324
A0A452FS07	Cell cycle control protein OS=Capra hircus OX=9925 GN=TMEM30A PE=3 SV=1	TMEM30A	4803670	1325
A0A452F014	Serpin family A member 5 OS=Capra hircus OX=9925 GN=SERPINA5 PE=3 SV=1	SERPINA5	4802880	1326
A0A452F6N6	MHC_I-like_Ag-recog domain-containing protein OS=Capra hircus OX=9925 GN=LOC102177708 PE=4 SV=1	LOC102177708	4798390	1327
A0A452DYZ3	MICOS complex subunit OS=Capra hircus OX=9925 GN=APOOL PE=3 SV=1	APOOL	4785630	1328
A0A452EJD1	Phosphoglycolate phosphatase OS=Capra hircus OX=9925 GN=PGP PE=3 SV=1	PGP	4785430	1329
A0A452EJ15	Carnitine palmitoyltransferase 2 OS=Capra hircus OX=9925 GN=CPT2 PE=3 SV=1	CPT2	4785180	1330
A0A452EN97	Acetyl-CoA carboxylase 1 OS=Capra hircus OX=9925 GN=ACACA PE=4 SV=1	ACACA	4785090	1331
A0A452EHZ0	Protein phosphatase methylesterase 1 OS=Capra hircus OX=9925 GN=PPME1 PE=3 SV=1	PPME1	4782260	1332
A0A452EWV1	Paraspeckle component 1 OS=Capra hircus OX=9925 GN=PSPC1 PE=3 SV=1	PSPC1	4773530	1333
A0A452FQM7	ATPase H+ transporting V1 subunit E1 OS=Capra hircus OX=9925 GN=ATP6V1E1 PE=3 SV=1	ATP6V1E1	4771010	1334
A0A452FFG9	Desmocollin 2 OS=Capra hircus OX=9925 GN=DSC2 PE=4 SV=1	DSC2	4760720	1335
A0A452FFQ6	Acyl-CoA dehydrogenase family member 9 OS=Capra hircus OX=9925 GN=ACAD9 PE=3 SV=1	ACAD9	4753450	1336
A0A452F7S2	RAB25, member RAS oncogene family OS=Capra hircus OX=9925 GN=RAB25 PE=4 SV=1	RAB25	4749530	1337
A0A452G3W0	Olfactomedin like 3 OS=Capra hircus OX=9925 GN=OLFML3 PE=3 SV=1	OLFML3	4748820	1338
A0A452F7Q7	NIPSNAP domain-containing protein OS=Capra hircus OX=9925 GN=NIPSNAP2 PE=3 SV=1	NIPSNAP2	4740490	1339
A0A452EFL4	Transforming acidic coiled-coil containing protein 2 OS=Capra hircus OX=9925 GN=TACC2 PE=3 SV=1	TACC2	4727590	1340
A0A452F0H6	EMAP like 4 OS=Capra hircus OX=9925 GN=EML4 PE=3 SV=1	EML4	4724160	1341
A0A452ELE6	40S ribosomal protein S26 OS=Capra hircus OX=9925 GN=RPS26 PE=3 SV=1	RPS26	4707340	1342
A0A452FXQ1	Adaptor related protein complex 3 subunit delta 1 OS=Capra hircus OX=9925 GN=AP3D1 PE=3 SV=1	AP3D1	4703890	1343
A0A452EQB5	Heterogeneous nuclear ribonucleoprotein U like 1 OS=Capra hircus OX=9925 GN=HNRNPUL1 PE=4 SV=1	HNRNPUL1	4697750	1344
A0A452F112	Cell cycle associated protein 1 OS=Capra hircus OX=9925 GN=CAPRIN1 PE=3 SV=1	CAPRIN1	4690330	1345
A0A452G224	Glypican-1 OS=Capra hircus OX=9925 GN=GPC1 PE=3 SV=1	GPC1	4688810	1346
A0A452ET01	Proteasome subunit beta OS=Capra hircus OX=9925 GN=PSMB7 PE=3 SV=1	PSMB7	4684700	1347
A0A452E4E8	Signal peptidase complex subunit 2 OS=Capra hircus OX=9925 GN=SPCS2 PE=3 SV=1	SPCS2	4678920	1348
A0A452FAP2	DnaJ heat shock protein family (Hsp40) member C11 OS=Capra hircus OX=9925 GN=DNAJC11 PE=4 SV=1	DNAJC11	4677280	1349
A0A452FMP2	Rho GTPase activating protein 1 OS=Capra hircus OX=9925 GN=ARHGAP1 PE=4 SV=1	ARHGAP1	4669590	1350
A0A452FKJ9	Signal transducer and activator of transcription OS=Capra hircus OX=9925 GN=STAT5B PE=3 SV=1	STAT5B	4660560	1351
A0A452EVP5	Family with sequence similarity 98 member B OS=Capra hircus OX=9925 GN=FAM98B PE=3 SV=1	FAM98B	4660340	1352
A0A452FDF8	Cartilage associated protein OS=Capra hircus OX=9925 GN=CRTAP PE=4 SV=1	CRTAP	4660040	1353
A0A452FYR1	Neurolysin OS=Capra hircus OX=9925 GN=NLN PE=3 SV=1	NLN	4659880	1354
A0A452G856	Transmembrane p24 trafficking protein 1 OS=Capra hircus OX=9925 GN=TMED1 PE=3 SV=1	TMED1	4645340	1355
A0A452E4U9	Kinesin light chain OS=Capra hircus OX=9925 GN=KLC4 PE=3 SV=1	KLC4	4638536	1356
A0A452E8D8	Protein kinase cAMP-dependent type I regulatory subunit alpha OS=Capra hircus OX=9925 GN=PRKAR1A PE=3 SV=1	PRKAR1A	4631510	1357
A0A452DZM2	Large proline-rich protein BAG6 OS=Capra hircus OX=9925 GN=BAG6 PE=4 SV=1	BAG6	4621390	1358
A0A452EDE1	PBX homeobox interacting protein 1 OS=Capra hircus OX=9925 GN=PBXIP1 PE=4 SV=1	PBXIP1	4621300	1359
A0A452GBE4	Lon protease homolog 2, peroxisomal OS=Capra hircus OX=9925 GN=LONP2 PE=3 SV=1	LONP2	4612200	1360
A0A452EH85	X-prolyl aminopeptidase 1 OS=Capra hircus OX=9925 GN=XPNPEP1 PE=3 SV=1	XPNPEP1	4598620	1361
A0A452FZ49	Dolichyl-diphosphooligosaccharide--protein glycotransferase OS=Capra hircus OX=9925 GN=STT3A PE=3 SV=1	STT3A	4596530	1362
A0A452E4H0	Myosin heavy chain 8 OS=Capra hircus OX=9925 GN=MYH8 PE=3 SV=1	MYH8	4588106	1363
A0A452EKA8	Phenylalanine--tRNA ligase beta subunit OS=Capra hircus OX=9925 GN=FARSB PE=3 SV=1	FARSB	4585390	1364
A0A452F876	Coproporphyrinogen oxidase OS=Capra hircus OX=9925 GN=CPOX PE=3 SV=1	CPOX	4581640	1365
A0A452DTB4	UBX domain protein 1 OS=Capra hircus OX=9925 GN=UBXN1 PE=4 SV=1	UBXN1	4580300	1366
A0A452EX59	Exportin 7 OS=Capra hircus OX=9925 GN=XPO7 PE=3 SV=1	XPO7	4574850	1367
A0A452EGJ9	AP-1 complex subunit mu-2 OS=Capra hircus OX=9925 GN=AP1M2 PE=3 SV=1	AP1M2	4574570	1368
A0A452EP01	Glutathione transferase OS=Capra hircus OX=9925 GN=MGST1 PE=3 SV=1	MGST1	4572570	1369
A0A452DL27	Thioredoxin related transmembrane protein 3 OS=Capra hircus OX=9925 GN=TMX3 PE=4 SV=1	TMX3	4568520	1370
A0A452ESU0	G3BP stress granule assembly factor 1 OS=Capra hircus OX=9925 GN=G3BP1 PE=4 SV=1	G3BP1	4568250	1371
A0A452DSJ4	Branched chain keto acid dehydrogenase E1 subunit beta OS=Capra hircus OX=9925 GN=BCKDHB PE=4 SV=1	BCKDHB	4557180	1372
A0A452E7Y6	Structural maintenance of chromosomes protein OS=Capra hircus OX=9925 GN=SMC3 PE=3 SV=1	SMC3	4555370	1373
A0A452FGW2	NFU1 iron-sulfur cluster scaffold homolog, mitochondrial OS=Capra hircus OX=9925 GN=NFU1 PE=3 SV=1	NFU1	4538360	1374
A0A1B2VWD4	Ragulator complex protein LAMTOR3 OS=Capra hircus OX=9925 GN=LAMTOR3 PE=2 SV=1	LAMTOR3	4536510	1375
A0A452G333	Carboxypeptidase M OS=Capra hircus OX=9925 GN=CPM PE=3 SV=1	CPM	4532960	1376
A0A452F545	Coiled-coil-helix-coiled-coil-helix domain containing 4 OS=Capra hircus OX=9925 GN=CHCHD4 PE=4 SV=1	CHCHD4	4529090	1377
A0A452ET50	Clathrin light chain OS=Capra hircus OX=9925 GN=CLTA PE=3 SV=1	CLTA	4523020	1378
A0A452FN53	Calcineurin like EF-hand protein 1 OS=Capra hircus OX=9925 GN=CHP1 PE=4 SV=1	CHP1	4517620	1379
A0A452G744	RNA helicase OS=Capra hircus OX=9925 GN=DHX15 PE=3 SV=1	DHX15	4514760	1380
A0A452FB89	Retinitis pigmentosa GTPase regulator OS=Capra hircus OX=9925 GN=RPGR PE=4 SV=1	RPGR	4511150	1381
A0A452G6M3	Fibromodulin OS=Capra hircus OX=9925 GN=FMOD PE=3 SV=1	FMOD	4508730	1382
A0A452FJC1	Coronin OS=Capra hircus OX=9925 GN=CORO1A PE=3 SV=1	CORO1A	4503770	1383
A0A452FZ07	Protein SCO1 homolog, mitochondrial OS=Capra hircus OX=9925 GN=LOC102174428 PE=3 SV=1	LOC102174428	4503750	1384
A0A452ESG2	PHD finger protein 5A OS=Capra hircus OX=9925 GN=PHF5A PE=3 SV=1	PHF5A	4491870	1385
A0A452EJE8	G protein subunit alpha 13 OS=Capra hircus OX=9925 GN=GNA13 PE=3 SV=1	GNA13	4490890	1386
A0A452FWU3	Target of myb1 membrane trafficking protein OS=Capra hircus OX=9925 GN=TOM1 PE=3 SV=1	TOM1	4483760	1387
A0A452EQR3	Keratin 80 OS=Capra hircus OX=9925 GN=KRT80 PE=4 SV=1	KRT80	4476038	1388
A0A452F375	Glutathione peroxidase 1 OS=Capra hircus OX=9925 GN=GPX1 PE=3 SV=1	GPX1	4475330	1389
A0A452F5D9	Unconventional myosin-VI OS=Capra hircus OX=9925 GN=MYO6 PE=3 SV=1	MYO6	4471100	1390
A0A452E3F5	Protein argonaute-2 OS=Capra hircus OX=9925 GN=AGO2 PE=3 SV=1	AGO2	4461380	1391
A0A452F0E9	Aly/REF export factor OS=Capra hircus OX=9925 GN=ALYREF PE=4 SV=1	ALYREF	4456040	1392
A0A452E7A4	Glutathione transferase OS=Capra hircus OX=9925 GN=LOC102178383 PE=3 SV=1	LOC102178383	4452940	1393
A0A452EP43	Hydroxymethylglutaryl-CoA synthase OS=Capra hircus OX=9925 GN=HMGCS1 PE=3 SV=1	HMGCS1	4448300	1394
A0A452F357	Mitochondrial import inner membrane translocase subunit OS=Capra hircus OX=9925 GN=TIMM8A PE=3 SV=1	TIMM8A	4442290	1395
Q95MI7	Stearoyl-CoA desaturase OS=Capra hircus OX=9925 GN=SCD PE=2 SV=1	SCD	4441940	1396
A0A452E193	Protein tyrosine phosphatase non-receptor type 23 OS=Capra hircus OX=9925 GN=PTPN23 PE=4 SV=1	PTPN23	4441180	1397
A0A452DK54	Mitogen-activated protein kinase OS=Capra hircus OX=9925 GN=MAPK1 PE=3 SV=1	MAPK1	4438890	1398
A0A452GAX8	Nicastrin OS=Capra hircus OX=9925 GN=NCSTN PE=3 SV=1	NCSTN	4436270	1399
A0A452FJL5	Calcyclin-binding protein OS=Capra hircus OX=9925 GN=CACYBP PE=4 SV=1	CACYBP	4434230	1400
A0A452G077	Cellular communication network factor 2 OS=Capra hircus OX=9925 GN=CCN2 PE=3 SV=1	CCN2	4433290	1401
A0A452FJG6	COP9 signalosome complex subunit 2 OS=Capra hircus OX=9925 GN=COPS2 PE=3 SV=1	COPS2	4432620	1402
A0A452FBF2	Solute carrier family 7 member 5 OS=Capra hircus OX=9925 GN=SLC7A5 PE=3 SV=1	SLC7A5	4428630	1403
A0A452G754	26S proteasome non-ATPase regulatory subunit 8 OS=Capra hircus OX=9925 GN=PSMD8 PE=3 SV=1	PSMD8	4428110	1404
A0A452FJF7	Eukaryotic translation initiation factor 3 subunit I OS=Capra hircus OX=9925 GN=EIF3I PE=3 SV=1	EIF3I	4427620	1405
A0A452ED39	ES1 protein homolog, mitochondrial OS=Capra hircus OX=9925 GN=GATD3 PE=4 SV=1	GATD3	4418270	1406
A0A452E5Q4	Mitochondrial pyruvate carrier OS=Capra hircus OX=9925 GN=LOC108637636 PE=3 SV=1	LOC108637636	4416850	1407
A0A452EE70	Ubiquitin-fold modifier 1 OS=Capra hircus OX=9925 GN=UFM1 PE=3 SV=1	UFM1	4411300	1408
A0A452E162	Integrin subunit alpha V OS=Capra hircus OX=9925 GN=ITGAV PE=3 SV=1	ITGAV	4403550	1409
A0A452G972	DEK proto-oncogene OS=Capra hircus OX=9925 GN=DEK PE=4 SV=1	DEK	4398000	1410
A0A452DSP1	Ubiquitin carboxyl-terminal hydrolase OS=Capra hircus OX=9925 GN=USP14 PE=3 SV=1	USP14	4395330	1411
A0A452DXU4	Procollagen-proline 3-dioxygenase OS=Capra hircus OX=9925 GN=P3H1 PE=3 SV=1	P3H1	4389090	1412
A0A452G6Q2	Palladin, cytoskeletal associated protein OS=Capra hircus OX=9925 GN=PALLD PE=4 SV=1	PALLD	4388820	1413
A0A452FJ27	Dynactin subunit 2 OS=Capra hircus OX=9925 GN=DCTN2 PE=3 SV=1	DCTN2	4385900	1414
A0A452EJD8	Asparagine synthetase [glutamine-hydrolyzing] OS=Capra hircus OX=9925 GN=ASNS PE=4 SV=1	ASNS	4382020	1415
A0A452EDQ2	LIM and cysteine rich domains 1 OS=Capra hircus OX=9925 GN=LMCD1 PE=4 SV=1	LMCD1	4381020	1416
A0A452EIY7	NADH:ubiquinone oxidoreductase subunit A9 OS=Capra hircus OX=9925 GN=NDUFA9 PE=4 SV=1	NDUFA9	4377310	1417
A0A452FH18	Carboxypeptidase X, M14 family member 1 OS=Capra hircus OX=9925 GN=CPXM1 PE=3 SV=1	CPXM1	4377150	1418
A0A452FUT9	Eukaryotic translation initiation factor 2A OS=Capra hircus OX=9925 GN=EIF2A PE=3 SV=1	EIF2A	4376650	1419
A0A452GA22	Peptide-N(4)-(N-acetyl-beta-glucosaminyl)asparagine amidase OS=Capra hircus OX=9925 GN=NGLY1 PE=3 SV=1	NGLY1	4374970	1420
A0A452EJ98	Peptidyl-prolyl cis-trans isomerase OS=Capra hircus OX=9925 GN=PPIL1 PE=3 SV=1	PPIL1	4367750	1421
A0A452E6L4	Valine--tRNA ligase OS=Capra hircus OX=9925 GN=VARS1 PE=3 SV=1	VARS1	4359050	1422
A0A452FT17	NADH dehydrogenase [ubiquinone] 1 alpha subcomplex subunit 8 OS=Capra hircus OX=9925 GN=NDUFA8 PE=3 SV=1	NDUFA8	4352690	1423
A0A452EL75	Cytochrome c oxidase subunit 7A2 like OS=Capra hircus OX=9925 GN=COX7A2L PE=3 SV=1	COX7A2L	4348730	1424
A0A452DXL2	NPL4 homolog, ubiquitin recognition factor OS=Capra hircus OX=9925 GN=NPLOC4 PE=3 SV=1	NPLOC4	4343580	1425
A0A452DU05	Epoxide hydrolase 2 OS=Capra hircus OX=9925 GN=EPHX2 PE=4 SV=1	EPHX2	4343550	1426
A0A452EEZ4	MOB kinase activator 1B OS=Capra hircus OX=9925 GN=MOB1B PE=4 SV=1	MOB1B	4338670	1427
A0A452FZK6	Acyl-CoA thioesterase 7 OS=Capra hircus OX=9925 GN=ACOT7 PE=4 SV=1	ACOT7	4330070	1428
A0A452FID4	Programmed cell death 10 OS=Capra hircus OX=9925 GN=PDCD10 PE=3 SV=1	PDCD10	4329100	1429
A0A452DWS9	Ubiquitin carboxyl-terminal hydrolase OS=Capra hircus OX=9925 GN=MINDY2 PE=3 SV=1	MINDY2	4326360	1430
A0A452EJU6	NADH dehydrogenase [ubiquinone] 1 beta subcomplex subunit 4 OS=Capra hircus OX=9925 GN=NDUFB4 PE=3 SV=1	NDUFB4	4313450	1431
A0A452GAQ9	Protein disulfide isomerase family A member 5 OS=Capra hircus OX=9925 GN=PDIA5 PE=4 SV=1	PDIA5	4311660	1432
A0A452EL91	Tyrosine--tRNA ligase OS=Capra hircus OX=9925 GN=YARS1 PE=3 SV=1	YARS1	4311290	1433
A0A452F5N3	Non-specific serine/threonine protein kinase OS=Capra hircus OX=9925 GN=PAK2 PE=4 SV=1	PAK2	4310140	1434
A0A452G4K3	ATP-dependent 6-phosphofructokinase OS=Capra hircus OX=9925 GN=PFKM PE=3 SV=1	PFKM	4304980	1435
A0A452FG25	3-ketodihydrosphingosine reductase OS=Capra hircus OX=9925 GN=KDSR PE=3 SV=1	KDSR	4300030	1436
A0A076FVB8	BCL2 associated X, apoptosis regulator OS=Capra hircus OX=9925 GN=bax PE=2 SV=1	bax	4300000	1437
A0A452F4M9	Serpin family B member 12 OS=Capra hircus OX=9925 GN=SERPINB12 PE=3 SV=1	SERPINB12	4296650	1438
A0A452EGE0	NADH dehydrogenase [ubiquinone] iron-sulfur protein 8, mitochondrial OS=Capra hircus OX=9925 GN=NDUFS8 PE=3 SV=1	NDUFS8	4294270	1439
A0A452FHK1	Unc-45 myosin chaperone A OS=Capra hircus OX=9925 GN=UNC45A PE=4 SV=1	UNC45A	4290410	1440
A0A452EH65	Diacylglycerol kinase OS=Capra hircus OX=9925 GN=DGKA PE=3 SV=1	DGKA	4288810	1441
A0A452FZP6	Isoaspartyl peptidase/L-asparaginase OS=Capra hircus OX=9925 GN=ASRGL1 PE=3 SV=1	ASRGL1	4288240	1442
A0A452EY08	Protein arginine N-methyltransferase 5 OS=Capra hircus OX=9925 GN=PRMT5 PE=3 SV=1	PRMT5	4286140	1443
A0A452G6R5	Dystonin OS=Capra hircus OX=9925 GN=DST PE=4 SV=1	DST	4282180	1444
A0A452G9T9	Alpha-1-B glycoprotein OS=Capra hircus OX=9925 GN=A1BG PE=4 SV=1	A1BG	4277280	1445
A0A452EF68	COP9 signalosome subunit 7A OS=Capra hircus OX=9925 GN=COPS7A PE=3 SV=1	COPS7A	4276380	1446
A0A452EYH5	Notch receptor 3 OS=Capra hircus OX=9925 GN=NOTCH3 PE=3 SV=1	NOTCH3	4275731	1447
A0A452FT60	DnaJ heat shock protein family (Hsp40) member B1 OS=Capra hircus OX=9925 GN=DNAJB1 PE=4 SV=1	DNAJB1	4270170	1448
A0A452ED69	Tripeptidyl-peptidase 2 OS=Capra hircus OX=9925 GN=TPP2 PE=4 SV=1	TPP2	4262790	1449
A0A452G2G1	Protein S100 OS=Capra hircus OX=9925 GN=S100A4 PE=3 SV=1	S100A4	4261120	1450
A0A452DKD6	AP-3 complex subunit mu-1 OS=Capra hircus OX=9925 GN=AP3M1 PE=3 SV=1	AP3M1	4257540	1451
A0A452FGM9	Septin OS=Capra hircus OX=9925 GN=SEPTIN11 PE=3 SV=1	SEPTIN11	4253510	1452
A0A452FIX8	Early endosome antigen 1 OS=Capra hircus OX=9925 GN=EEA1 PE=4 SV=1	EEA1	4252700	1453
A0A452FPP9	Leukocyte surface antigen CD47 OS=Capra hircus OX=9925 GN=CD47 PE=4 SV=1	CD47	4248120	1454
A0A452FCC0	ATPase family AAA domain containing 3A OS=Capra hircus OX=9925 GN=ATAD3A PE=4 SV=1	ATAD3A	4247600	1455
A0A452FFA7	Arginyl aminopeptidase OS=Capra hircus OX=9925 GN=RNPEP PE=3 SV=1	RNPEP	4247350	1456
A0A452ET89	Myosin light chain kinase OS=Capra hircus OX=9925 GN=MYLK PE=3 SV=1	MYLK	4246220	1457
A0A452F0I9	Acetyl-CoA carboxylase kinase OS=Capra hircus OX=9925 GN=PRKAA1 PE=3 SV=1	PRKAA1	4245140	1458
A0A452E5T3	Peptidylprolyl isomerase D OS=Capra hircus OX=9925 GN=PPID PE=4 SV=1	PPID	4243340	1459
A0A452FB30	Signal recognition particle receptor subunit beta OS=Capra hircus OX=9925 GN=SRPRB PE=3 SV=1	SRPRB	4242640	1460
A0A452F3Z8	TPD52 like 1 OS=Capra hircus OX=9925 GN=TPD52L1 PE=3 SV=1	TPD52L1	4239670	1461
A0A452F9N2	Adenylosuccinate synthetase isozyme 2 OS=Capra hircus OX=9925 GN=ADSS PE=3 SV=1	ADSS	4237930	1462
A0A452F0X0	DnaJ heat shock protein family (Hsp40) member A3 OS=Capra hircus OX=9925 GN=DNAJA3 PE=3 SV=1	DNAJA3	4235010	1463
A0A452ECQ4	Phosphoinositide phospholipase C OS=Capra hircus OX=9925 GN=PLCD1 PE=4 SV=1	PLCD1	4221900	1464
A0A452G0H0	Mitotic arrest deficient 2 like 1 OS=Capra hircus OX=9925 GN=MAD2L1 PE=4 SV=1	MAD2L1	4215340	1465
A0A452E1I6	Enoyl-CoA delta isomerase 1 OS=Capra hircus OX=9925 GN=ECI1 PE=4 SV=1	ECI1	4211160	1466
A0A452FUQ2	Perilipin OS=Capra hircus OX=9925 GN=PLIN3 PE=3 SV=1	PLIN3	4203290	1467
A0A452G615	Solute carrier family 12 member 4 OS=Capra hircus OX=9925 GN=SLC12A4 PE=3 SV=1	SLC12A4	4201640	1468
A0A452ED67	Extended synaptotagmin 2 OS=Capra hircus OX=9925 GN=ESYT2 PE=3 SV=1	ESYT2	4190910	1469
A0A452E1Y6	Transmembrane 9 superfamily member OS=Capra hircus OX=9925 GN=TM9SF2 PE=3 SV=1	TM9SF2	4179480	1470
A0A452GAJ0	Methionine adenosyltransferase 2 subunit beta OS=Capra hircus OX=9925 GN=MAT2B PE=3 SV=1	MAT2B	4174780	1471
A0A452ERM0	Metastasis associated 1 family member 2 OS=Capra hircus OX=9925 GN=MTA2 PE=4 SV=1	MTA2	4167960	1472
A0A452DKA2	Family with sequence similarity 83 member H OS=Capra hircus OX=9925 GN=FAM83H PE=3 SV=1	FAM83H	4159470	1473
A0A452FND5	WH1 domain-containing protein OS=Capra hircus OX=9925 GN=ENAH PE=3 SV=1	ENAH	4147200	1474
A0A452FZR8	HIV-1 Tat interactive protein 2 OS=Capra hircus OX=9925 GN=HTATIP2 PE=4 SV=1	HTATIP2	4139020	1475
A0A452G3J5	Dehydrogenase/reductase SDR family member 4 OS=Capra hircus OX=9925 GN=LOC102169480 PE=3 SV=1	LOC102169480	4135990	1476
A0A452EN63	Fibrinogen beta chain OS=Capra hircus OX=9925 GN=FGB PE=4 SV=1	FGB	4135280	1477
A0A452G852	MYG1 exonuclease OS=Capra hircus OX=9925 GN=MYG1 PE=3 SV=1	MYG1	4129570	1478
A0A452EBG6	AIRC domain-containing protein OS=Capra hircus OX=9925 GN=LOC102182773 PE=3 SV=1	LOC102182773	4127360	1479
A0A452FP52	CXADR Ig-like cell adhesion molecule OS=Capra hircus OX=9925 GN=CXADR PE=4 SV=1	CXADR	4120550	1480
A0A452FGI6	Nucleoside diphosphate kinase OS=Capra hircus OX=9925 GN=NME3 PE=3 SV=1	NME3	4119440	1481
A0A452F225	NADH dehydrogenase [ubiquinone] 1 beta subcomplex subunit 10 OS=Capra hircus OX=9925 GN=NDUFB10 PE=3 SV=1	NDUFB10	4115440	1482
A0A452DMQ8	Shootin-1 OS=Capra hircus OX=9925 GN=SHTN1 PE=3 SV=1	SHTN1	4102390	1483
A0A452DTM3	Biglycan OS=Capra hircus OX=9925 GN=BGN PE=3 SV=1	BGN	4095020	1484
A0A452DWZ4	V-type proton ATPase subunit F OS=Capra hircus OX=9925 GN=ATP6V1F PE=3 SV=1	ATP6V1F	4088680	1485
A0A452EVV8	Tetratricopeptide repeat protein 38 OS=Capra hircus OX=9925 GN=TTC38 PE=3 SV=1	TTC38	4073010	1486
A0A452EGE3	Secretoglobin family 1D member OS=Capra hircus OX=9925 GN=LOC102180194 PE=4 SV=1	LOC102180194	4060770	1487
A0A452FRM2	WD repeat domain 77 OS=Capra hircus OX=9925 GN=WDR77 PE=4 SV=1	WDR77	4054330	1488
A0A452FS81	Methylmalonyl-CoA mutase, mitochondrial OS=Capra hircus OX=9925 GN=MMUT PE=3 SV=1	MMUT	4051440	1489
A0A452FKT4	Nuclear pore complex protein Nup93 OS=Capra hircus OX=9925 GN=NUP93 PE=3 SV=1	NUP93	4050500	1490
A0A452FXW2	Mtr4 exosome RNA helicase OS=Capra hircus OX=9925 GN=MTREX PE=4 SV=1	MTREX	4047600	1491
A0A452EYJ3	Yes1 associated transcriptional regulator OS=Capra hircus OX=9925 GN=YAP1 PE=4 SV=1	YAP1	4046150	1492
A0A452GAZ6	RNA binding protein, mRNA processing factor OS=Capra hircus OX=9925 GN=RBPMS PE=4 SV=1	RBPMS	4042310	1493
A0A452DZ39	CRK proto-oncogene, adaptor protein OS=Capra hircus OX=9925 GN=CRK PE=3 SV=1	CRK	4040270	1494
A0A452F0H1	Coronin OS=Capra hircus OX=9925 GN=CORO1B PE=3 SV=1	CORO1B	4035950	1495
A0A452FEP4	Basic leucine zipper and W2 domains 2 OS=Capra hircus OX=9925 GN=BZW2 PE=3 SV=1	BZW2	4035820	1496
A0A452FXH3	26S proteasome non-ATPase regulatory subunit 6 OS=Capra hircus OX=9925 GN=PSMD6 PE=3 SV=1	PSMD6	4032260	1497
A0A452ES57	DnaJ heat shock protein family (Hsp40) member B4 OS=Capra hircus OX=9925 GN=DNAJB4 PE=4 SV=1	DNAJB4	4031788	1498
A0A452DPH5	Eukaryotic translation initiation factor 3 subunit G OS=Capra hircus OX=9925 GN=EIF3G PE=3 SV=1	EIF3G	4027270	1499
A0A452FSZ5	Cysteine--tRNA ligase OS=Capra hircus OX=9925 GN=CARS1 PE=3 SV=1	CARS1	4023210	1500
A0A452FAQ2	60S ribosomal protein L7 OS=Capra hircus OX=9925 PE=3 SV=1	--	4020470	1501
A0A452FIK1	RING-type E3 ubiquitin transferase OS=Capra hircus OX=9925 GN=RNF126 PE=4 SV=1	RNF126	4017180	1502
A0A452DXH7	Pyridoxal kinase OS=Capra hircus OX=9925 GN=PDXK PE=3 SV=1	PDXK	4016360	1503
A0A452F8J5	Dynein light chain OS=Capra hircus OX=9925 GN=DYNLL1 PE=3 SV=1	DYNLL1	4014480	1504
A0A452E2J8	TAP binding protein OS=Capra hircus OX=9925 GN=TAPBP PE=4 SV=1	TAPBP	4013180	1505
A0A452ESE7	Enhancer of rudimentary homolog OS=Capra hircus OX=9925 PE=3 SV=1	--	4002870	1506
A0A452DTW9	Cyclin dependent kinase 2 OS=Capra hircus OX=9925 GN=CDK2 PE=3 SV=1	CDK2	3998540	1507
A0A452E7C8	Sad1 and UNC84 domain containing 2 OS=Capra hircus OX=9925 GN=SUN2 PE=4 SV=1	SUN2	3996690	1508
A0A452E7S2	60S ribosomal protein L9 OS=Capra hircus OX=9925 GN=RPL9 PE=3 SV=1	RPL9	3990120	1509
A0A452EP12	ADP ribosylation factor interacting protein 1 OS=Capra hircus OX=9925 GN=ARFIP1 PE=4 SV=1	ARFIP1	3986700	1510
A0A452E813	Proteasome subunit beta OS=Capra hircus OX=9925 GN=PSMB5 PE=3 SV=1	PSMB5	3986180	1511
A0A452F929	Sulfotransferase OS=Capra hircus OX=9925 GN=LOC102183750 PE=3 SV=1	LOC102183750	3985510	1512
A0A452FFP6	Beta-mannosidase OS=Capra hircus OX=9925 GN=MANBA PE=3 SV=1	MANBA	3979890	1513
A0A452EQV3	Peptidase D OS=Capra hircus OX=9925 GN=PEPD PE=3 SV=1	PEPD	3978230	1514
A0A452DTJ9	von Willebrand factor A domain-containing protein 1 OS=Capra hircus OX=9925 GN=VWA1 PE=4 SV=1	VWA1	3966660	1515
A0A452F8S1	CDP-diacylglycerol--inositol 3-phosphatidyltransferase OS=Capra hircus OX=9925 GN=CDIPT PE=3 SV=1	CDIPT	3963680	1516
A0A452G3C9	Calumenin OS=Capra hircus OX=9925 GN=CALU PE=3 SV=1	CALU	3960340	1517
A0A452FND2	Solute carrier family 29 member 1 (Augustine blood group) OS=Capra hircus OX=9925 GN=SLC29A1 PE=3 SV=1	SLC29A1	3952920	1518
A0A452ELU4	SEC23 interacting protein OS=Capra hircus OX=9925 GN=SEC23IP PE=4 SV=1	SEC23IP	3951460	1519
A0A452GBG4	Cellular communication network factor 1 OS=Capra hircus OX=9925 GN=CCN1 PE=3 SV=1	CCN1	3947880	1520
A0A452FRJ3	CCHC-type zinc finger nucleic acid binding protein OS=Capra hircus OX=9925 GN=CNBP PE=4 SV=1	CNBP	3947180	1521
A0A452F2T5	Thioredoxin 2 OS=Capra hircus OX=9925 GN=TXN2 PE=4 SV=1	TXN2	3942200	1522
A0A452FNF8	Carbamoyl-phosphate synthetase 2, aspartate transcarbamylase, and dihydroorotase OS=Capra hircus OX=9925 GN=CAD PE=3 SV=1	CAD	3939730	1523
A0A452EZV7	Glutathione peroxidase OS=Capra hircus OX=9925 GN=GPX2 PE=3 SV=1	GPX2	3937040	1524
A0A452FC56	Kynurenine--oxoglutarate transaminase 3 OS=Capra hircus OX=9925 GN=KYAT3 PE=4 SV=1	KYAT3	3936910	1525
A0A452G984	Dephospho-CoA kinase domain containing OS=Capra hircus OX=9925 GN=DCAKD PE=3 SV=1	DCAKD	3932270	1526
A0A452G220	C-terminal binding protein 1 OS=Capra hircus OX=9925 GN=CTBP1 PE=3 SV=1	CTBP1	3931170	1527
A0A452F0B0	Dyskerin pseudouridine synthase 1 OS=Capra hircus OX=9925 GN=DKC1 PE=3 SV=1	DKC1	3925680	1528
A0A452ECK1	Toll interacting protein OS=Capra hircus OX=9925 GN=TOLLIP PE=3 SV=1	TOLLIP	3920220	1529
A0A452G8V8	Integrin subunit alpha 2 OS=Capra hircus OX=9925 GN=ITGA2 PE=3 SV=1	ITGA2	3918290	1530
A0A452FYJ5	Dynactin subunit 1 OS=Capra hircus OX=9925 GN=DCTN1 PE=3 SV=1	DCTN1	3917880	1531
A0A452FHD7	Junctional adhesion molecule A OS=Capra hircus OX=9925 GN=F11R PE=3 SV=1	F11R	3915920	1532
A0A452F6T5	RNA helicase OS=Capra hircus OX=9925 GN=DDX23 PE=4 SV=1	DDX23	3913680	1533
A0A452EL01	Dynamin-like 120 kDa protein, mitochondrial OS=Capra hircus OX=9925 GN=OPA1 PE=4 SV=1	OPA1	3905190	1534
A0A452DXP3	Cathepsin V OS=Capra hircus OX=9925 GN=CTSV PE=3 SV=1	CTSV	3900970	1535
A0A452FER7	Anamorsin OS=Capra hircus OX=9925 GN=CIAPIN1 PE=3 SV=1	CIAPIN1	3892650	1536
A0A452FZ77	Mastermind like transcriptional coactivator 1 OS=Capra hircus OX=9925 GN=MAML1 PE=3 SV=1	MAML1	3891490	1537
A0A452E861	DNA replication licensing factor MCM5 OS=Capra hircus OX=9925 GN=MCM5 PE=3 SV=1	MCM5	3890110	1538
A0A452FEA0	5'-AMP-activated protein kinase subunit gamma-1 OS=Capra hircus OX=9925 GN=PRKAG1 PE=3 SV=1	PRKAG1	3887966	1539
A0A452FCK1	Adhesion G-protein coupled receptor G1 OS=Capra hircus OX=9925 GN=ADGRG1 PE=4 SV=1	ADGRG1	3886300	1540
A0A452DUY6	Nuclear mitotic apparatus protein 1 OS=Capra hircus OX=9925 GN=NUMA1 PE=4 SV=1	NUMA1	3882660	1541
A0A452DLU2	Mannose-1-phosphate guanylyltransferase OS=Capra hircus OX=9925 GN=GMPPB PE=3 SV=1	GMPPB	3877890	1542
A0A452F2X8	Glycerol-3-phosphate dehydrogenase OS=Capra hircus OX=9925 GN=GPD2 PE=3 SV=1	GPD2	3870480	1543
A0A452GAA0	Transferrin receptor protein 1 OS=Capra hircus OX=9925 GN=TFRC PE=3 SV=1	TFRC	3867770	1544
A0A452F6R6	Ribonucleoside-diphosphate reductase OS=Capra hircus OX=9925 GN=RRM1 PE=3 SV=1	RRM1	3867680	1545
A0A452FMT5	RB binding protein 7, chromatin remodeling factor OS=Capra hircus OX=9925 GN=RBBP7 PE=4 SV=1	RBBP7	3862960	1546
A0A452FYK7	BolA family member 2B OS=Capra hircus OX=9925 GN=BOLA2B PE=3 SV=1	BOLA2B	3862440	1547
A0A452ET13	39S ribosomal protein L46, mitochondrial OS=Capra hircus OX=9925 GN=MRPL46 PE=3 SV=1	MRPL46	3860930	1548
A0A452FGM5	Propionyl-CoA carboxylase subunit beta OS=Capra hircus OX=9925 GN=PCCB PE=4 SV=1	PCCB	3860790	1549
A0A452E5Q7	Putative hydroxypyruvate isomerase OS=Capra hircus OX=9925 GN=HYI PE=3 SV=1	HYI	3858250	1550
A0A452DUW3	FUN14 domain containing 2 OS=Capra hircus OX=9925 PE=3 SV=1	--	3852000	1551
A0A452DQ99	Claudin OS=Capra hircus OX=9925 GN=CLDN3 PE=3 SV=1	CLDN3	3.85183e+06	1552
A0A452DRD0	ADP-ribosylation factor-like protein 6-interacting protein 1 OS=Capra hircus OX=9925 PE=4 SV=1	--	3849290	1553
A0A452DLD0	Cullin 4A OS=Capra hircus OX=9925 GN=CUL4A PE=3 SV=1	CUL4A	3847390	1554
A0A452FFF7	Transmembrane protein 43 OS=Capra hircus OX=9925 GN=TMEM43 PE=3 SV=1	TMEM43	3843670	1555
A0A452F3U7	DNA replication licensing factor MCM4 OS=Capra hircus OX=9925 GN=MCM4 PE=3 SV=1	MCM4	3843200	1556
A0A452F6E0	Serine/threonine-protein phosphatase 2A 56 kDa regulatory subunit OS=Capra hircus OX=9925 GN=PPP2R5D PE=3 SV=1	PPP2R5D	3842784	1557
A0A452FJ56	Neuroplastin OS=Capra hircus OX=9925 GN=NPTN PE=4 SV=1	NPTN	3841660	1558
A0A452EU65	Mitogen-activated protein kinase OS=Capra hircus OX=9925 GN=MAPK3 PE=3 SV=1	MAPK3	3841110	1559
A0A452G4P6	Protein S100 OS=Capra hircus OX=9925 GN=LOC108633164 PE=3 SV=1	LOC108633164	3833180	1560
A0A452FLX6	V-type proton ATPase subunit a OS=Capra hircus OX=9925 GN=TCIRG1 PE=3 SV=1	TCIRG1	3824999	1561
A0A452G2Q5	Low molecular weight phosphotyrosine protein phosphatase OS=Capra hircus OX=9925 GN=ACP1 PE=3 SV=1	ACP1	3824440	1562
A0A452FKK3	Prefoldin subunit 2 OS=Capra hircus OX=9925 GN=PFDN2 PE=3 SV=1	PFDN2	3824140	1563
A0A452DKD8	PTMA OS=Capra hircus OX=9925 PE=3 SV=1	--	3820510	1564
A0A452FJW8	Acyl-coenzyme A oxidase OS=Capra hircus OX=9925 GN=ACOX1 PE=3 SV=1	ACOX1	3804820	1565
A0A452FVR1	Acyl-CoA thioesterase 9 OS=Capra hircus OX=9925 GN=ACOT9 PE=4 SV=1	ACOT9	3803410	1566
A0A452F2M5	Eukaryotic translation initiation factor 4 gamma 2 OS=Capra hircus OX=9925 GN=EIF4G2 PE=3 SV=1	EIF4G2	3802410	1567
A0A452DSZ5	DNA-directed RNA polymerases I, II, and III subunit RPABC3 OS=Capra hircus OX=9925 GN=POLR2H PE=3 SV=1	POLR2H	3800690	1568
A0A452G776	Signal recognition particle 54 kDa protein OS=Capra hircus OX=9925 GN=SRP54 PE=3 SV=1	SRP54	3797530	1569
A0A452G9R9	Regulator of chromosome condensation 1 OS=Capra hircus OX=9925 GN=RCC1 PE=4 SV=1	RCC1	3796890	1570
A0A452EWG8	Insulin degrading enzyme OS=Capra hircus OX=9925 GN=IDE PE=3 SV=1	IDE	3791350	1571
A0A452GAY6	GTP cyclohydrolase 1 feedback regulatory protein OS=Capra hircus OX=9925 GN=GCHFR PE=3 SV=1	GCHFR	3788580	1572
I1W1N1	RAP1B, member of RAS oncogene family OS=Capra hircus OX=9925 GN=RAP1B PE=2 SV=1	RAP1B	3778880	1573
A0A452EKC1	NADH dehydrogenase [ubiquinone] 1 beta subcomplex subunit 8, mitochondrial OS=Capra hircus OX=9925 GN=NDUFB8 PE=3 SV=1	NDUFB8	3776800	1574
A0A452ED07	Aspartyl aminopeptidase OS=Capra hircus OX=9925 GN=DNPEP PE=3 SV=1	DNPEP	3775880	1575
A0A452E9M3	PDZ and LIM domain 7 OS=Capra hircus OX=9925 GN=PDLIM7 PE=4 SV=1	PDLIM7	3774630	1576
A0A452E2S1	Discs large MAGUK scaffold protein 1 OS=Capra hircus OX=9925 GN=DLG1 PE=3 SV=1	DLG1	3.7713e+06	1577
A0A452DQ90	Clustered mitochondria protein homolog OS=Capra hircus OX=9925 GN=CLUH PE=3 SV=1	CLUH	3771240	1578
A0A452FRH5	Electron transfer flavoprotein-ubiquinone oxidoreductase OS=Capra hircus OX=9925 GN=ETFDH PE=4 SV=1	ETFDH	3762950	1579
A0A452EIL7	2,4-dienoyl-CoA reductase 1 OS=Capra hircus OX=9925 GN=DECR1 PE=4 SV=1	DECR1	3762290	1580
A0A452EN76	Dehydrogenase/reductase 11 OS=Capra hircus OX=9925 GN=DHRS11 PE=3 SV=1	DHRS11	3757880	1581
A0A452FIB5	Eukaryotic translation initiation factor 4C OS=Capra hircus OX=9925 GN=EIF1AY PE=3 SV=1	EIF1AY	3755870	1582
A0A452DP52	N-acetylneuraminate synthase OS=Capra hircus OX=9925 GN=NANS PE=4 SV=1	NANS	3741020	1583
A0A452FLE4	N-alpha-acetyltransferase 15, NatA auxiliary subunit OS=Capra hircus OX=9925 GN=NAA15 PE=4 SV=1	NAA15	3740810	1584
A0A452DV69	Endoplasmic reticulum-Golgi intermediate compartment protein OS=Capra hircus OX=9925 GN=ERGIC3 PE=3 SV=1	ERGIC3	3736050	1585
A0A452DPA6	WD repeat domain 7 OS=Capra hircus OX=9925 GN=WDR7 PE=4 SV=1	WDR7	3734810	1586
A0A452DPJ0	ATP synthase membrane subunit DAPIT, mitochondrial OS=Capra hircus OX=9925 GN=ATP5MK PE=4 SV=1	ATP5MK	3734060	1587
A0A452FME4	Serine/threonine kinase receptor associated protein OS=Capra hircus OX=9925 GN=STRAP PE=4 SV=1	STRAP	3732980	1588
A0A452EFK6	Renin receptor OS=Capra hircus OX=9925 GN=ATP6AP2 PE=4 SV=1	ATP6AP2	3728990	1589
A0A452EXB6	Histone deacetylase complex subunit SAP18 OS=Capra hircus OX=9925 GN=SAP18 PE=3 SV=1	SAP18	3728860	1590
A0A452FAZ4	NAD-dependent protein deacetylase OS=Capra hircus OX=9925 GN=SIRT2 PE=3 SV=1	SIRT2	3726830	1591
A0A452FD51	26S proteasome non-ATPase regulatory subunit 9 OS=Capra hircus OX=9925 GN=PSMD9 PE=3 SV=1	PSMD9	3726190	1592
A0A452FDQ4	DNA replication licensing factor MCM3 OS=Capra hircus OX=9925 GN=MCM3 PE=3 SV=1	MCM3	3725600	1593
A0A452G4A1	NAD(P)H quinone dehydrogenase 1 OS=Capra hircus OX=9925 GN=NQO1 PE=3 SV=1	NQO1	3724980	1594
A0A452F7F0	Signal peptidase complex subunit 3 OS=Capra hircus OX=9925 GN=SPCS3 PE=3 SV=1	SPCS3	3715760	1595
A0A452DK42	RAB31, member RAS oncogene family OS=Capra hircus OX=9925 GN=RAB31 PE=4 SV=1	RAB31	3713580	1596
A0A452EN70	Phospholipase A2 activating protein OS=Capra hircus OX=9925 GN=PLAA PE=3 SV=1	PLAA	3710930	1597
A0A452EZ72	Tight junction protein 1 OS=Capra hircus OX=9925 GN=TJP1 PE=4 SV=1	TJP1	3708340	1598
A0A452DXW5	PDZ and LIM domain 5 OS=Capra hircus OX=9925 GN=PDLIM5 PE=4 SV=1	PDLIM5	3707340	1599
A0A452F4J5	Calpain-2 catalytic subunit OS=Capra hircus OX=9925 GN=CAPN2 PE=3 SV=1	CAPN2	3704670	1600
A0A452FRM6	ATPase ASNA1 OS=Capra hircus OX=9925 GN=ASNA1 PE=3 SV=1	ASNA1	3704360	1601
A0A452FVW2	CDGSH iron sulfur domain 2 OS=Capra hircus OX=9925 GN=CISD2 PE=4 SV=1	CISD2	3704070	1602
A0A452FHU0	Mitochondrial amidoxime reducing component 2 OS=Capra hircus OX=9925 GN=MTARC2 PE=4 SV=1	MTARC2	3701730	1603
A0A452E119	ATP-dependent DNA helicase OS=Capra hircus OX=9925 GN=RECQL5 PE=3 SV=1	RECQL5	3696900	1604
A0A452E9T3	EF-hand domain-containing protein OS=Capra hircus OX=9925 PE=4 SV=1	--	3696860	1605
A0A452F448	Mitochondrial ribosomal protein L58 OS=Capra hircus OX=9925 GN=MRPL58 PE=4 SV=1	MRPL58	3695910	1606
A0A452DSW8	Ribose-phosphate diphosphokinase OS=Capra hircus OX=9925 GN=PRPS2 PE=3 SV=1	PRPS2	3695720	1607
A0A452DSG6	SEH1 like nucleoporin OS=Capra hircus OX=9925 GN=SEH1L PE=3 SV=1	SEH1L	3685910	1608
A0A452FTR2	Stathmin OS=Capra hircus OX=9925 GN=STMN1 PE=3 SV=1	STMN1	3683240	1609
A0A452F632	Translocase of outer mitochondrial membrane 70 OS=Capra hircus OX=9925 GN=TOMM70 PE=4 SV=1	TOMM70	3681510	1610
A0A452DYP6	RNA-binding protein 3 OS=Capra hircus OX=9925 GN=RBM3 PE=4 SV=1	RBM3	3670160	1611
A0A452G9I7	Synaptobrevin homolog YKT6 OS=Capra hircus OX=9925 GN=YKT6 PE=3 SV=1	YKT6	3668120	1612
A0A452DTV5	ATP synthase subunit epsilon, mitochondrial OS=Capra hircus OX=9925 PE=3 SV=1	--	3665810	1613
A0A452E616	U6 snRNA-associated Sm-like protein LSm4 OS=Capra hircus OX=9925 GN=LSM4 PE=3 SV=1	LSM4	3665440	1614
A0A452E3X0	Quinoid dihydropteridine reductase OS=Capra hircus OX=9925 GN=QDPR PE=4 SV=1	QDPR	3663710	1615
A0A452GAT4	Aspartate beta-hydroxylase OS=Capra hircus OX=9925 GN=ASPH PE=3 SV=1	ASPH	3657090	1616
A0A452EVY7	Adipogenesis associated Mth938 domain containing OS=Capra hircus OX=9925 GN=AAMDC PE=4 SV=1	AAMDC	3655160	1617
A0A452EU23	Lipoprotein lipase OS=Capra hircus OX=9925 GN=LIPG PE=3 SV=1	LIPG	3646340	1618
A0A452G155	Transglutaminase 2 OS=Capra hircus OX=9925 GN=TGM2 PE=3 SV=1	TGM2	3645220	1619
A0A452EKM5	MFS domain-containing protein OS=Capra hircus OX=9925 GN=MFSD10 PE=4 SV=1	MFSD10	3643080	1620
A0A452F187	GDP-mannose 4,6-dehydratase OS=Capra hircus OX=9925 GN=GMDS PE=3 SV=1	GMDS	3642960	1621
A0A452EMJ7	Phosphatidylserine lipase ABHD16A OS=Capra hircus OX=9925 GN=ABHD16A PE=3 SV=1	ABHD16A	3642610	1622
A0A452DZM5	Purine rich element binding protein A OS=Capra hircus OX=9925 GN=PURA PE=3 SV=1	PURA	3642580	1623
A0A452EW27	Inhibitor of carbonic anhydrase-like OS=Capra hircus OX=9925 GN=LOC102172488 PE=3 SV=1	LOC102172488	3642480	1624
A0A452DWQ5	39S ribosomal protein L13, mitochondrial OS=Capra hircus OX=9925 PE=3 SV=1	--	3631080	1625
A0A452FPW4	Abhydrolase domain containing 11 OS=Capra hircus OX=9925 GN=ABHD11 PE=4 SV=1	ABHD11	3622130	1626
A0A452G134	UDP-glucose 6-dehydrogenase OS=Capra hircus OX=9925 GN=UGDH PE=3 SV=1	UGDH	3617180	1627
A0A452E7D3	Serine/arginine repetitive matrix 2 OS=Capra hircus OX=9925 GN=SRRM2 PE=4 SV=1	SRRM2	3615390	1628
A0A452DTY5	GTPase activating protein and VPS9 domains 1 OS=Capra hircus OX=9925 GN=GAPVD1 PE=3 SV=1	GAPVD1	3606410	1629
A0A452G3P7	26S proteasome non-ATPase regulatory subunit 4 OS=Capra hircus OX=9925 GN=PSMD4 PE=3 SV=1	PSMD4	3599700	1630
A0A452F4G5	Synaptogyrin OS=Capra hircus OX=9925 GN=SYNGR1 PE=3 SV=1	SYNGR1	3596090	1631
A0A452EX01	Aldehyde dehydrogenase OS=Capra hircus OX=9925 GN=ALDH3B2 PE=3 SV=1	ALDH3B2	3594808	1632
A0A452EB22	UDP-N-acetylglucosamine pyrophosphorylase 1 like 1 OS=Capra hircus OX=9925 GN=UAP1L1 PE=4 SV=1	UAP1L1	3594250	1633
A0A452EWV5	Suprabasin OS=Capra hircus OX=9925 GN=SBSN PE=4 SV=1	SBSN	3594220	1634
A0A452E082	S-adenosylmethionine synthase OS=Capra hircus OX=9925 GN=MAT1A PE=3 SV=1	MAT1A	3585258	1635
A0A452E8H3	HMA domain-containing protein OS=Capra hircus OX=9925 PE=4 SV=1	--	3576040	1636
A0A452ELN7	RNA-binding protein with serine-rich domain 1 OS=Capra hircus OX=9925 PE=3 SV=1	--	3575680	1637
A0A452GAN8	Chloride channel accessory 2 OS=Capra hircus OX=9925 GN=CLCA2 PE=3 SV=1	CLCA2	3574600	1638
A0A452E748	Sortilin 1 OS=Capra hircus OX=9925 GN=SORT1 PE=4 SV=1	SORT1	3559120	1639
A0A452FWG9	Astrocytic phosphoprotein PEA-15 OS=Capra hircus OX=9925 GN=PEA15 PE=4 SV=1	PEA15	3547180	1640
A0A452G0L1	Involucrin OS=Capra hircus OX=9925 GN=IVL PE=4 SV=1	IVL	3546710	1641
A0A452EA05	Anterior gradient 2, protein disulphide isomerase family member OS=Capra hircus OX=9925 GN=AGR2 PE=4 SV=1	AGR2	3544600	1642
A0A452DPH7	CTP synthase OS=Capra hircus OX=9925 GN=CTPS2 PE=3 SV=1	CTPS2	3535620	1643
A0A452E6S4	Amyloid beta precursor like protein 2 OS=Capra hircus OX=9925 GN=APLP2 PE=3 SV=1	APLP2	3532520	1644
A0A452E2B3	Serine protease 23 OS=Capra hircus OX=9925 GN=PRSS23 PE=4 SV=1	PRSS23	3521680	1645
A0A452ELZ0	Cleavage and polyadenylation specific factor 7 OS=Capra hircus OX=9925 GN=CPSF7 PE=3 SV=1	CPSF7	3517980	1646
A0A452EZM0	Sorting nexin 12 OS=Capra hircus OX=9925 GN=SNX12 PE=4 SV=1	SNX12	3514910	1647
A0A452FBF7	HSBP1 protein OS=Capra hircus OX=9925 GN=HSBP1 PE=3 SV=1	HSBP1	3513140	1648
A0A452FRV2	BolA family member 1 OS=Capra hircus OX=9925 GN=BOLA1 PE=3 SV=1	BOLA1	3512310	1649
A0A452F104	ATP binding cassette subfamily F member 1 OS=Capra hircus OX=9925 GN=ABCF1 PE=4 SV=1	ABCF1	3510820	1650
A0A452EGI2	Dolichyl-diphosphooligosaccharide--protein glycotransferase OS=Capra hircus OX=9925 GN=STT3B PE=3 SV=1	STT3B	3507490	1651
A0A452DQU4	Protein phosphatase 3 regulatory subunit B, alpha OS=Capra hircus OX=9925 GN=PPP3R1 PE=3 SV=1	PPP3R1	3496690	1652
A0A452DWS2	GDP-L-fucose synthase OS=Capra hircus OX=9925 GN=GFUS PE=3 SV=1	GFUS	3496080	1653
A0A452EYI4	D-dopachrome decarboxylase OS=Capra hircus OX=9925 GN=LOC102181889 PE=3 SV=1	LOC102181889	3495610	1654
A0A452F9G9	Zinc finger protein 185 with LIM domain OS=Capra hircus OX=9925 GN=ZNF185 PE=4 SV=1	ZNF185	3487740	1655
A0A452EDG3	RAN binding protein 2 OS=Capra hircus OX=9925 GN=RANBP2 PE=4 SV=1	RANBP2	3486230	1656
A0A452DTH9	RNA binding motif protein 12B OS=Capra hircus OX=9925 GN=RBM12B PE=4 SV=1	RBM12B	3479160	1657
A0A452DW51	Ribosomal RNA-processing protein 43 OS=Capra hircus OX=9925 GN=EXOSC8 PE=4 SV=1	EXOSC8	3467600	1658
A0A452FLI8	Glutamine--fructose-6-phosphate transaminase (isomerizing) OS=Capra hircus OX=9925 GN=GFPT1 PE=4 SV=1	GFPT1	3464480	1659
A0A452EN35	7-dehydrocholesterol reductase OS=Capra hircus OX=9925 GN=DHCR7 PE=3 SV=1	DHCR7	3463910	1660
A0A452E6Y1	Prefoldin subunit 1 OS=Capra hircus OX=9925 GN=PFDN1 PE=3 SV=1	PFDN1	3458930	1661
A0A452ED08	LDL receptor related protein associated protein 1 OS=Capra hircus OX=9925 GN=LRPAP1 PE=4 SV=1	LRPAP1	3448060	1662
A0A452E0U0	Tetraspanin OS=Capra hircus OX=9925 GN=CD81 PE=3 SV=1	CD81	3444540	1663
Q32643	ATP synthase protein 8 OS=Capra hircus OX=9925 GN=MT-ATP8 PE=3 SV=1	MT-ATP8	3444540	1664
A0A452DR78	Transforming growth factor-beta-induced protein ig-h3 OS=Capra hircus OX=9925 GN=TGFBI PE=4 SV=1	TGFBI	3442460	1665
A0A452EAG5	ADP ribosylation factor guanine nucleotide exchange factor 1 OS=Capra hircus OX=9925 GN=ARFGEF1 PE=4 SV=1	ARFGEF1	3439890	1666
A0A452EAE6	Casein kinase 1 delta OS=Capra hircus OX=9925 GN=CSNK1D PE=3 SV=1	CSNK1D	3439680	1667
A0A452EKH0	UDP-glucose 4-epimerase OS=Capra hircus OX=9925 GN=GALE PE=3 SV=1	GALE	3425940	1668
A0A452DTK3	Golgi brefeldin A resistant guanine nucleotide exchange factor 1 OS=Capra hircus OX=9925 GN=GBF1 PE=4 SV=1	GBF1	3424720	1669
A0A452FE48	Glutathione S-transferase kappa OS=Capra hircus OX=9925 GN=GSTK1 PE=3 SV=1	GSTK1	3420280	1670
A0A452FQZ0	Sequestosome 1 OS=Capra hircus OX=9925 GN=SQSTM1 PE=4 SV=1	SQSTM1	3418980	1671
A0A452EL36	Sulfatase 2 OS=Capra hircus OX=9925 GN=SULF2 PE=3 SV=1	SULF2	3418420	1672
A0A452G4A3	Poly [ADP-ribose] polymerase OS=Capra hircus OX=9925 GN=ZC3HAV1 PE=3 SV=1	ZC3HAV1	3417080	1673
A0A452FID0	Cold-inducible RNA-binding protein OS=Capra hircus OX=9925 GN=CIRBP PE=4 SV=1	CIRBP	3416070	1674
A0A452F6I8	Bifunctional purine biosynthesis protein ATIC OS=Capra hircus OX=9925 GN=ATIC PE=3 SV=1	ATIC	3410950	1675
A0A452G0Y9	Nuclear transport factor 2 OS=Capra hircus OX=9925 GN=NUTF2 PE=4 SV=1	NUTF2	3408400	1676
A0A452DVG1	Treacle ribosome biogenesis factor 1 OS=Capra hircus OX=9925 GN=TCOF1 PE=4 SV=1	TCOF1	3407660	1677
A0A452DSJ6	Signal recognition particle 9 kDa protein OS=Capra hircus OX=9925 GN=SRP9 PE=3 SV=1	SRP9	3406870	1678
A0A452EFG2	Torsin-1A-interacting protein 2 OS=Capra hircus OX=9925 GN=TOR1AIP2 PE=3 SV=1	TOR1AIP2	3405678	1679
A0A452EYY2	FMR1 autosomal homolog 1 OS=Capra hircus OX=9925 GN=FXR1 PE=3 SV=1	FXR1	3397960	1680
A0A452ENQ3	Ubiquitin family domain containing 1 OS=Capra hircus OX=9925 GN=UBFD1 PE=4 SV=1	UBFD1	3389640	1681
A0A452G5Y7	TAR DNA-binding protein 43 OS=Capra hircus OX=9925 GN=TARDBP PE=4 SV=1	TARDBP	3389260	1682
A0A452EIX2	Non-specific protein-tyrosine kinase OS=Capra hircus OX=9925 GN=PTK2 PE=4 SV=1	PTK2	3386740	1683
A0A452EG91	Exocyst complex component 2 OS=Capra hircus OX=9925 GN=EXOC2 PE=3 SV=1	EXOC2	3384910	1684
A0A452EJ04	Integrin beta OS=Capra hircus OX=9925 GN=ITGB6 PE=3 SV=1	ITGB6	3377100	1685
A0A452FWF8	Mevalonate kinase OS=Capra hircus OX=9925 GN=MVK PE=3 SV=1	MVK	3369900	1686
A0A452EVP7	Nuclear pore complex protein Nup98-Nup96 OS=Capra hircus OX=9925 GN=NUP98 PE=3 SV=1	NUP98	3362710	1687
A0A452ENZ1	Phosphatidylinositol-4-phosphate 3-kinase catalytic subunit type 2 alpha OS=Capra hircus OX=9925 GN=PIK3C2A PE=3 SV=1	PIK3C2A	3361540	1688
A0A452FP18	Casein kinase 2 alpha 1 OS=Capra hircus OX=9925 GN=CSNK2A1 PE=3 SV=1	CSNK2A1	3357160	1689
A0A452FS44	Heme binding protein 2 OS=Capra hircus OX=9925 GN=HEBP2 PE=3 SV=1	HEBP2	3354850	1690
A0A452EPY0	Carnitine O-palmitoyltransferase OS=Capra hircus OX=9925 GN=CPT1A PE=2 SV=1	CPT1A	3354520	1691
A0A452DQX2	Carbonic anhydrase OS=Capra hircus OX=9925 GN=CA12 PE=3 SV=1	CA12	3346170	1692
A0A452E9Q9	COP9 signalosome complex subunit 3 OS=Capra hircus OX=9925 GN=COPS3 PE=3 SV=1	COPS3	3344720	1693
A0A452EJL8	NIMA related kinase 6 OS=Capra hircus OX=9925 GN=NEK6 PE=3 SV=1	NEK6	3344534	1694
A0A452EHX9	Cytochrome b-c1 complex subunit 7 OS=Capra hircus OX=9925 GN=LOC102183616 PE=3 SV=1	LOC102183616	3340470	1695
A0A452FLW9	CD109 molecule OS=Capra hircus OX=9925 GN=CD109 PE=3 SV=1	CD109	3338080	1696
A0A452EFS7	Rho-associated protein kinase OS=Capra hircus OX=9925 GN=ROCK2 PE=3 SV=1	ROCK2	3338018	1697
A0A452ET24	Oligosaccharyltransferase complex subunit OS=Capra hircus OX=9925 GN=LOC108634094 PE=3 SV=1	LOC108634094	3334420	1698
A0A452GAH3	Sodium/potassium-transporting ATPase subunit beta OS=Capra hircus OX=9925 GN=ATP1B3 PE=3 SV=1	ATP1B3	3334220	1699
A0A452DYD2	ATP synthase subunit OS=Capra hircus OX=9925 GN=LOC108638252 PE=3 SV=1	LOC108638252	3332200	1700
A0A452F3A7	Adaptor protein, phosphotyrosine interacting with PH domain and leucine zipper 1 OS=Capra hircus OX=9925 GN=APPL1 PE=4 SV=1	APPL1	3331010	1701
A0A452F1H1	Cytoplasmic linker associated protein 2 OS=Capra hircus OX=9925 GN=CLASP2 PE=4 SV=1	CLASP2	3329430	1702
A0A452E5Y3	Interferon regulatory factor 2 binding protein like OS=Capra hircus OX=9925 GN=IRF2BPL PE=3 SV=1	IRF2BPL	3323690	1703
A0A452EAS1	G protein subunit alpha 11 OS=Capra hircus OX=9925 GN=GNA11 PE=3 SV=1	GNA11	3314990	1704
A0A452FXG7	Mitochondrial import inner membrane translocase subunit TIM44 OS=Capra hircus OX=9925 GN=TIMM44 PE=3 SV=1	TIMM44	3311610	1705
A0A452FGM4	Interleukin-18 OS=Capra hircus OX=9925 GN=IL18 PE=3 SV=1	IL18	3310680	1706
A0A452E4E1	Ectonucleoside triphosphate diphosphohydrolase 2 OS=Capra hircus OX=9925 GN=ENTPD2 PE=3 SV=1	ENTPD2	3308420	1707
A0A452ENK4	Myosin ID OS=Capra hircus OX=9925 GN=MYO1D PE=3 SV=1	MYO1D	3308410	1708
A0A452EDL2	CULLIN_2 domain-containing protein OS=Capra hircus OX=9925 GN=CUL2 PE=3 SV=1	CUL2	3305420	1709
A0A452E7A5	Nipped-B protein OS=Capra hircus OX=9925 GN=NIPBL PE=3 SV=1	NIPBL	3304460	1710
A0A452E3X4	Solute carrier family 25 member 20 OS=Capra hircus OX=9925 GN=SLC25A20 PE=3 SV=1	SLC25A20	3304170	1711
A0A452EQZ7	Torsin OS=Capra hircus OX=9925 GN=TOR1B PE=3 SV=1	TOR1B	3293430	1712
A0A452FH73	Scavenger receptor class B member 2 OS=Capra hircus OX=9925 PE=3 SV=1	--	3292560	1713
A0A452G532	Ubiquitin carboxyl-terminal hydrolase OS=Capra hircus OX=9925 GN=USP10 PE=3 SV=1	USP10	3292320	1714
A0A452F5X9	Non-specific serine/threonine protein kinase OS=Capra hircus OX=9925 GN=MARK1 PE=3 SV=1	MARK1	3287927	1715
A0A452FP55	Tetraspanin OS=Capra hircus OX=9925 GN=TSPAN3 PE=3 SV=1	TSPAN3	3280140	1716
A0A452G933	Pyrroline-5-carboxylate reductase OS=Capra hircus OX=9925 GN=PYCR1 PE=3 SV=1	PYCR1	3279470	1717
A0A452FBS1	FAD-binding PCMH-type domain-containing protein OS=Capra hircus OX=9925 PE=4 SV=1	--	3277980	1718
A0A452G588	Cell adhesion molecule 1 OS=Capra hircus OX=9925 GN=CADM1 PE=3 SV=1	CADM1	3277600	1719
A0A452EWR1	Myeloid derived growth factor OS=Capra hircus OX=9925 GN=MYDGF PE=4 SV=1	MYDGF	3268020	1720
H9TKZ0	Translocating chain-associated membrane protein OS=Capra hircus OX=9925 GN=tram1 PE=2 SV=1	tram1	3267930	1721
A0A452EKY6	Nuclear autoantigenic sperm protein OS=Capra hircus OX=9925 GN=NASP PE=3 SV=1	NASP	3267230	1722
A0A452DYU0	Promyelocytic leukemia OS=Capra hircus OX=9925 GN=PML PE=4 SV=1	PML	3264106	1723
A0A452ES90	Vacuolar protein-sorting-associated protein 25 OS=Capra hircus OX=9925 GN=VPS25 PE=3 SV=1	VPS25	3263340	1724
A0A452FNR1	RNA helicase OS=Capra hircus OX=9925 GN=MOV10 PE=3 SV=1	MOV10	3263260	1725
A0A452EYL5	39S ribosomal protein L37, mitochondrial OS=Capra hircus OX=9925 GN=MRPL37 PE=4 SV=1	MRPL37	3261860	1726
A0A452E456	Nucleolar protein interacting with the FHA domain of MKI67 OS=Capra hircus OX=9925 GN=NIFK PE=4 SV=1	NIFK	3252020	1727
A0A452DXH8	Inositol 1,4,5-trisphosphate receptor OS=Capra hircus OX=9925 GN=ITPR3 PE=3 SV=1	ITPR3	3247583	1728
A0A452E9B5	PDZ domain containing 1 OS=Capra hircus OX=9925 GN=PDZK1 PE=4 SV=1	PDZK1	3247500	1729
A0A452FR08	Trafficking protein particle complex subunit 2-like protein OS=Capra hircus OX=9925 GN=TRAPPC2L PE=3 SV=1	TRAPPC2L	3242650	1730
A0A452EYW2	Enhancer of mRNA-decapping protein 4 OS=Capra hircus OX=9925 GN=EDC4 PE=3 SV=1	EDC4	3241810	1731
A0A452E988	N(alpha)-acetyltransferase 50, NatE catalytic subunit OS=Capra hircus OX=9925 GN=NAA50 PE=4 SV=1	NAA50	3240250	1732
A0A452ETK7	Coenzyme A synthase OS=Capra hircus OX=9925 GN=COASY PE=3 SV=1	COASY	3233740	1733
A0A452DWB8	Maspardin OS=Capra hircus OX=9925 GN=SPG21 PE=4 SV=1	SPG21	3227160	1734
A0A452DUS0	Cytoplasmic aconitate hydratase OS=Capra hircus OX=9925 GN=ACO1 PE=3 SV=1	ACO1	3226190	1735
A0A452DS57	Tyrosine-protein kinase OS=Capra hircus OX=9925 GN=SRC PE=3 SV=1	SRC	3226020	1736
A0A452DQU9	Utrophin OS=Capra hircus OX=9925 GN=UTRN PE=4 SV=1	UTRN	3225450	1737
A0A452FXH6	Thy-1 membrane glycoprotein OS=Capra hircus OX=9925 GN=THY1 PE=4 SV=1	THY1	3220890	1738
A0A452EC56	RNA terminal phosphate cyclase like 1 OS=Capra hircus OX=9925 GN=RCL1 PE=3 SV=1	RCL1	3218920	1739
A0A452DX62	WD repeat-containing protein 18 OS=Capra hircus OX=9925 GN=WDR18 PE=3 SV=1	WDR18	3214320	1740
A0A452FXK6	Tubulin folding cofactor B OS=Capra hircus OX=9925 GN=TBCB PE=3 SV=1	TBCB	3213570	1741
A0A452G483	Nuclear cap-binding protein subunit 2 OS=Capra hircus OX=9925 GN=NCBP2 PE=3 SV=1	NCBP2	3213260	1742
A0A452F189	Plasminogen receptor with a C-terminal lysine OS=Capra hircus OX=9925 GN=PLGRKT PE=4 SV=1	PLGRKT	3209480	1743
A0A452G2Z3	Charged multivesicular body protein 1a OS=Capra hircus OX=9925 GN=CHMP1A PE=3 SV=1	CHMP1A	3209290	1744
A0A452F592	SAC1 like phosphatidylinositide phosphatase OS=Capra hircus OX=9925 GN=SACM1L PE=4 SV=1	SACM1L	3205250	1745
A0A452G4N1	Methylenetetrahydrofolate reductase OS=Capra hircus OX=9925 GN=MTHFR PE=3 SV=1	MTHFR	3200240	1746
A0A452FRY5	Angiopoietin like 2 OS=Capra hircus OX=9925 GN=ANGPTL2 PE=4 SV=1	ANGPTL2	3199520	1747
A0A452FKL9	Chromosome 17 open reading frame 58 OS=Capra hircus OX=9925 GN=C17orf58 PE=4 SV=1	C17orf58	3190940	1748
A0A452F7M8	Isochorismatase domain containing 1 OS=Capra hircus OX=9925 GN=ISOC1 PE=3 SV=1	ISOC1	3187660	1749
A0A452E1U9	Guanidinoacetate N-methyltransferase OS=Capra hircus OX=9925 GN=GAMT PE=3 SV=1	GAMT	3187600	1750
A0A452G894	Matrix metallopeptidase 12 OS=Capra hircus OX=9925 GN=MMP12 PE=3 SV=1	MMP12	3184020	1751
A0A452E0K3	Kallikrein related peptidase 6 OS=Capra hircus OX=9925 GN=KLK6 PE=4 SV=1	KLK6	3179230	1752
A0A452DRK4	Secretory carrier-associated membrane protein OS=Capra hircus OX=9925 GN=SCAMP3 PE=3 SV=1	SCAMP3	3178500	1753
A0A452EST7	Haloacid dehalogenase like hydrolase domain containing 2 OS=Capra hircus OX=9925 GN=HDHD2 PE=3 SV=1	HDHD2	3177520	1754
A0A452FJ88	Secretory carrier-associated membrane protein OS=Capra hircus OX=9925 GN=SCAMP2 PE=3 SV=1	SCAMP2	3177100	1755
A0A452FE21	Etoposide-induced protein 2.4 homolog OS=Capra hircus OX=9925 GN=EI24 PE=3 SV=1	EI24	3176300	1756
A0A452FNL9	Tyrosine-protein kinase OS=Capra hircus OX=9925 GN=LYN PE=3 SV=1	LYN	3174120	1757
A0A452F211	Hydroxysteroid 17-beta dehydrogenase 8 OS=Capra hircus OX=9925 GN=HSD17B8 PE=4 SV=1	HSD17B8	3166750	1758
A0A452G996	Dihydropyrimidinase-related protein 2 OS=Capra hircus OX=9925 GN=DPYSL2 PE=3 SV=1	DPYSL2	3162450	1759
A0A452EA67	Endoplasmic reticulum lectin 1 OS=Capra hircus OX=9925 GN=ERLEC1 PE=4 SV=1	ERLEC1	3161900	1760
A0A452E0Y4	Aminoadipate-semialdehyde synthase OS=Capra hircus OX=9925 GN=AASS PE=3 SV=1	AASS	3152800	1761
A0A452FNC0	Saccharopine dehydrogenase (putative) OS=Capra hircus OX=9925 GN=SCCPDH PE=4 SV=1	SCCPDH	3151850	1762
A0A452FR45	Prenylcysteine oxidase 1 like OS=Capra hircus OX=9925 GN=PCYOX1L PE=3 SV=1	PCYOX1L	3144030	1763
A0A452FEP6	Translocation protein SEC62 OS=Capra hircus OX=9925 GN=SEC62 PE=3 SV=1	SEC62	3144020	1764
A0A452F1I3	Death associated protein 3 OS=Capra hircus OX=9925 GN=DAP3 PE=3 SV=1	DAP3	3143070	1765
A0A452DW49	Branched-chain-amino-acid aminotransferase OS=Capra hircus OX=9925 GN=BCAT2 PE=3 SV=1	BCAT2	3139850	1766
A0A452EHL5	Casein kinase II subunit beta OS=Capra hircus OX=9925 GN=CSNK2B PE=3 SV=1	CSNK2B	3139630	1767
A0A452GAX6	Solute carrier family 27 member 1 OS=Capra hircus OX=9925 GN=SLC27A1 PE=3 SV=1	SLC27A1	3139500	1768
A0A452FMD0	Pyruvate carboxylase OS=Capra hircus OX=9925 GN=PC PE=4 SV=1	PC	3138060	1769
A0A452DTJ8	5'-3' exoribonuclease OS=Capra hircus OX=9925 GN=XRN2 PE=3 SV=1	XRN2	3137920	1770
A0A452F0U7	NFU1 iron-sulfur cluster scaffold homolog, mitochondrial OS=Capra hircus OX=9925 PE=3 SV=1	--	3134650	1771
A0A452DQ83	Small nuclear ribonucleoprotein E OS=Capra hircus OX=9925 PE=3 SV=1	--	3134330	1772
A0A452FS82	Integrator complex subunit 11 OS=Capra hircus OX=9925 GN=INTS11 PE=3 SV=1	INTS11	3127720	1773
A0A452FVR4	Multifunctional methyltransferase subunit TRM112-like protein OS=Capra hircus OX=9925 GN=TRMT112 PE=3 SV=1	TRMT112	3126770	1774
A0A452DQJ5	Mitochondrial fission factor OS=Capra hircus OX=9925 GN=MFF PE=3 SV=1	MFF	3123060	1775
A0A452DKP8	Host cell factor C1 OS=Capra hircus OX=9925 GN=HCFC1 PE=4 SV=1	HCFC1	3110450	1776
A0A452FE54	Immediate early response 3-interacting protein 1 OS=Capra hircus OX=9925 GN=IER3IP1 PE=3 SV=1	IER3IP1	3109020	1777
A0A452FWC1	DNA topoisomerase I OS=Capra hircus OX=9925 GN=TOP1 PE=3 SV=1	TOP1	3105020	1778
A0A452EH14	LLGL scribble cell polarity complex component 2 OS=Capra hircus OX=9925 GN=LLGL2 PE=3 SV=1	LLGL2	3104380	1779
A0A452FVJ3	5'-nucleotidase domain containing 2 OS=Capra hircus OX=9925 GN=NT5DC2 PE=3 SV=1	NT5DC2	3104010	1780
A0A452FLI5	Serine palmitoyltransferase long chain base subunit 2 OS=Capra hircus OX=9925 GN=SPTLC2 PE=3 SV=1	SPTLC2	3103630	1781
A0A452EFK4	Protocadherin 1 OS=Capra hircus OX=9925 GN=PCDH1 PE=4 SV=1	PCDH1	3102530	1782
A0A452EIJ8	Elongation factor Ts, mitochondrial OS=Capra hircus OX=9925 GN=TSFM PE=3 SV=1	TSFM	3097090	1783
A0A452EN52	Thymocyte nuclear protein 1 OS=Capra hircus OX=9925 GN=THYN1 PE=4 SV=1	THYN1	3094760	1784
A0A452G6S6	GrpE protein homolog OS=Capra hircus OX=9925 GN=GRPEL1 PE=3 SV=1	GRPEL1	3092110	1785
A0A452F8X7	RNA helicase OS=Capra hircus OX=9925 GN=DDX18 PE=3 SV=1	DDX18	3091680	1786
A0A452EX18	Serine and arginine rich splicing factor 5 OS=Capra hircus OX=9925 GN=SRSF5 PE=3 SV=1	SRSF5	3090330	1787
A0A452E9E4	FACT complex subunit OS=Capra hircus OX=9925 GN=SUPT16H PE=3 SV=1	SUPT16H	3081810	1788
A0A452ENH6	von Willebrand factor A domain containing 8 OS=Capra hircus OX=9925 GN=VWA8 PE=4 SV=1	VWA8	3080700	1789
A0A452E7Q9	Purine rich element binding protein B OS=Capra hircus OX=9925 GN=PURB PE=3 SV=1	PURB	3073230	1790
A0A452FDK9	ER membrane protein complex subunit 4 OS=Capra hircus OX=9925 GN=EMC4 PE=3 SV=1	EMC4	3072730	1791
A0A452F5T5	Splicing factor 3a subunit 1 OS=Capra hircus OX=9925 GN=SF3A1 PE=4 SV=1	SF3A1	3068400	1792
A0A452G3U4	Lipoprotein lipase OS=Capra hircus OX=9925 GN=LPL PE=3 SV=1	LPL	3068130	1793
A0A452G445	Protein-L-isoaspartate O-methyltransferase OS=Capra hircus OX=9925 GN=PCMT1 PE=3 SV=1	PCMT1	3067680	1794
A0A452DL17	Cell division cycle and apoptosis regulator 1 OS=Capra hircus OX=9925 GN=CCAR1 PE=4 SV=1	CCAR1	3065130	1795
A0A452EKZ7	RNA helicase OS=Capra hircus OX=9925 GN=DDX42 PE=4 SV=1	DDX42	3060990	1796
A0A452F604	U1 small nuclear ribonucleoprotein 70 kDa OS=Capra hircus OX=9925 PE=4 SV=1	--	3058730	1797
A0A452F3E6	Ubiquitin like modifier activating enzyme 6 OS=Capra hircus OX=9925 GN=UBA6 PE=3 SV=1	UBA6	3051380	1798
A0A452EJV8	Sphingosine-1-phosphate lyase 1 OS=Capra hircus OX=9925 GN=SGPL1 PE=3 SV=1	SGPL1	3050750	1799
A0A452EJ84	Charged multivesicular body protein 2B OS=Capra hircus OX=9925 GN=CHMP2B PE=3 SV=1	CHMP2B	3048940	1800
A0A452E684	Reticulocalbin 3 OS=Capra hircus OX=9925 GN=RCN3 PE=4 SV=1	RCN3	3047550	1801
A0A452F3U0	Flotillin OS=Capra hircus OX=9925 GN=FLOT2 PE=3 SV=1	FLOT2	3040330	1802
A0A452FI92	Spliceosome associated factor 3, U4/U6 recycling protein OS=Capra hircus OX=9925 GN=SART3 PE=4 SV=1	SART3	3033530	1803
A0A452DQE6	Dipeptidyl peptidase 3 OS=Capra hircus OX=9925 GN=DPP3 PE=3 SV=1	DPP3	3031750	1804
A0A452EA92	Caspase-6 OS=Capra hircus OX=9925 GN=CASP6 PE=3 SV=1	CASP6	3027870	1805
A0A452EKD9	Mitochondrial ribosomal protein L45 OS=Capra hircus OX=9925 GN=MRPL45 PE=4 SV=1	MRPL45	3026760	1806
A0A452FNG3	Solute carrier family 25 member 13 OS=Capra hircus OX=9925 GN=SLC25A13 PE=3 SV=1	SLC25A13	3019350	1807
A0A452G5U6	Cytochrome c oxidase subunit OS=Capra hircus OX=9925 GN=LOC102172376 PE=3 SV=1	LOC102172376	3017830	1808
A0A452EJB8	Septin OS=Capra hircus OX=9925 GN=SEPTIN8 PE=3 SV=1	SEPTIN8	3015396	1809
A0A452E8U3	Glycerol-3-phosphate dehydrogenase [NAD(+)] OS=Capra hircus OX=9925 GN=GPD1L PE=3 SV=1	GPD1L	3015390	1810
A0A452FNX7	NHL repeat containing 3 OS=Capra hircus OX=9925 GN=NHLRC3 PE=4 SV=1	NHLRC3	3014480	1811
A0A452EAR1	Non-specific serine/threonine protein kinase OS=Capra hircus OX=9925 GN=WNK1 PE=4 SV=1	WNK1	3001500	1812
A0A452ELF2	Ras-related GTP-binding protein OS=Capra hircus OX=9925 GN=RRAGC PE=3 SV=1	RRAGC	2995290	1813
A0A452FTM9	ATP binding cassette subfamily D member 3 OS=Capra hircus OX=9925 GN=ABCD3 PE=3 SV=1	ABCD3	2991500	1814
A0A452FXW3	PRA1 family protein OS=Capra hircus OX=9925 GN=PRAF2 PE=3 SV=1	PRAF2	2991230	1815
A0A452G925	Proline, glutamate and leucine rich protein 1 OS=Capra hircus OX=9925 GN=PELP1 PE=3 SV=1	PELP1	2988500	1816
A0A452DR74	LIM domain 7 OS=Capra hircus OX=9925 GN=LMO7 PE=4 SV=1	LMO7	2987920	1817
A0A452ECN6	Myosin IIIB OS=Capra hircus OX=9925 GN=MYO3B PE=3 SV=1	MYO3B	2987150	1818
A0A452E546	Myosin heavy chain 4 OS=Capra hircus OX=9925 GN=MYH4 PE=3 SV=1	MYH4	2985878	1819
A0A452FFI7	HECT-type E3 ubiquitin transferase OS=Capra hircus OX=9925 GN=HUWE1 PE=4 SV=1	HUWE1	2984900	1820
A0A452F0W1	Glycogen [starch] synthase OS=Capra hircus OX=9925 GN=GYS1 PE=3 SV=1	GYS1	2982010	1821
A0A452FGT2	DNA topoisomerase 2 OS=Capra hircus OX=9925 GN=TOP2B PE=3 SV=1	TOP2B	2980960	1822
A0A452EPY5	Developmentally regulated GTP binding protein 2 OS=Capra hircus OX=9925 GN=DRG2 PE=4 SV=1	DRG2	2980710	1823
A0A452E8Y9	PDZ and LIM domain 4 OS=Capra hircus OX=9925 GN=PDLIM4 PE=4 SV=1	PDLIM4	2968750	1824
A0A452FDF4	AAA domain-containing protein OS=Capra hircus OX=9925 GN=ATAD1 PE=3 SV=1	ATAD1	2958220	1825
A0A452DQA1	Ubiquitin carboxyl-terminal hydrolase OS=Capra hircus OX=9925 GN=UCHL5 PE=3 SV=1	UCHL5	2957910	1826
A0A452G372	SEC24 homolog D, COPII coat complex component OS=Capra hircus OX=9925 GN=SEC24D PE=3 SV=1	SEC24D	2957260	1827
A0A452DNW2	Histone H1.0 OS=Capra hircus OX=9925 GN=H1-0 PE=3 SV=1	H1-0	2954190	1828
A0A452EJ18	Procollagen-proline 4-dioxygenase OS=Capra hircus OX=9925 GN=P4HA1 PE=3 SV=1	P4HA1	2946810	1829
A0A452G6S4	Collagen type XV alpha 1 chain OS=Capra hircus OX=9925 GN=COL15A1 PE=4 SV=1	COL15A1	2946530	1830
A0A452EX54	Alpha-galactosidase OS=Capra hircus OX=9925 GN=GLA PE=3 SV=1	GLA	2946360	1831
A0A452EPR2	Alkylglycerone-phosphate synthase OS=Capra hircus OX=9925 GN=AGPS PE=3 SV=1	AGPS	2941120	1832
A0A452DMZ0	Dolichol-phosphate mannosyltransferase subunit 3 OS=Capra hircus OX=9925 GN=DPM3 PE=3 SV=1	DPM3	2940420	1833
A0A452EYE3	Nucleoporin 155 OS=Capra hircus OX=9925 GN=NUP155 PE=3 SV=1	NUP155	2939210	1834
A0A452EB37	Vasodilator stimulated phosphoprotein OS=Capra hircus OX=9925 GN=VASP PE=3 SV=1	VASP	2936010	1835
A0A452EQC8	Lysyl oxidase homolog OS=Capra hircus OX=9925 GN=LOXL2 PE=3 SV=1	LOXL2	2931650	1836
A0A452F5X4	Ribosomal L1 domain-containing protein 1 OS=Capra hircus OX=9925 GN=RSL1D1 PE=4 SV=1	RSL1D1	2931160	1837
A0A452EM40	RRM domain-containing protein OS=Capra hircus OX=9925 GN=LOC102171597 PE=4 SV=1	LOC102171597	2926946	1838
A0A452FYI5	Scaffold attachment factor B2 OS=Capra hircus OX=9925 GN=SAFB2 PE=4 SV=1	SAFB2	2923080	1839
A0A452FUP0	Enolase-phosphatase E1 OS=Capra hircus OX=9925 GN=ENOPH1 PE=3 SV=1	ENOPH1	2922460	1840
A0A452EBK1	Transmembrane 9 superfamily member OS=Capra hircus OX=9925 GN=TM9SF3 PE=3 SV=1	TM9SF3	2921960	1841
A0A452FMN2	Chromobox protein homolog 1 OS=Capra hircus OX=9925 PE=4 SV=1	--	2917820	1842
A0A452E4G3	Ribosomal protein L19 OS=Capra hircus OX=9925 GN=LOC102180154 PE=3 SV=1	LOC102180154	2913730	1843
A0A452EQ87	Apoptosis inhibitor 5 OS=Capra hircus OX=9925 GN=API5 PE=3 SV=1	API5	2911840	1844
A0A452DYF7	Small nuclear ribonucleoprotein polypeptide B2 OS=Capra hircus OX=9925 GN=SNRPB2 PE=4 SV=1	SNRPB2	2904210	1845
A0A452FJV0	Hyaluronoglucosaminidase OS=Capra hircus OX=9925 GN=CEMIP PE=3 SV=1	CEMIP	2902550	1846
A0A452E277	SNW domain-containing protein 1 OS=Capra hircus OX=9925 GN=SNW1 PE=3 SV=1	SNW1	2899360	1847
A0A452EZS1	Selenoprotein T OS=Capra hircus OX=9925 GN=SELENOT PE=3 SV=1	SELENOT	2892870	1848
A0A452EBH3	Nuclear factor 1 OS=Capra hircus OX=9925 GN=NFIB PE=3 SV=1	NFIB	2891370	1849
A0A452EWN9	5-oxoprolinase, ATP-hydrolysing OS=Capra hircus OX=9925 GN=OPLAH PE=3 SV=1	OPLAH	2890110	1850
A0A452G1A9	Tubulin beta chain OS=Capra hircus OX=9925 GN=TUBB6 PE=3 SV=1	TUBB6	2889061	1851
A0A452FSH7	Protein kinase cAMP-dependent type II regulatory subunit alpha OS=Capra hircus OX=9925 GN=PRKAR2A PE=3 SV=1	PRKAR2A	2887320	1852
A0A452FZ93	Glutathione transferase OS=Capra hircus OX=9925 GN=PTGES PE=3 SV=1	PTGES	2886130	1853
A0A452EWU3	AFG3 like matrix AAA peptidase subunit 2 OS=Capra hircus OX=9925 GN=AFG3L2 PE=3 SV=1	AFG3L2	2883150	1854
A0A452E1J8	NCK associated protein 1 OS=Capra hircus OX=9925 GN=NCKAP1 PE=4 SV=1	NCKAP1	2880300	1855
A0A452G5V1	RNA cytidine acetyltransferase OS=Capra hircus OX=9925 GN=NAT10 PE=3 SV=1	NAT10	2879940	1856
A0A452E2V7	Transmembrane protein 65 OS=Capra hircus OX=9925 GN=TMEM65 PE=4 SV=1	TMEM65	2879260	1857
A0A452E566	Translin OS=Capra hircus OX=9925 GN=TSN PE=3 SV=1	TSN	2878200	1858
A0A452FU89	Pyridoxal phosphate homeostasis protein OS=Capra hircus OX=9925 GN=PLPBP PE=3 SV=1	PLPBP	2878030	1859
A0A452FQ35	Ribosome binding protein 1 OS=Capra hircus OX=9925 GN=RRBP1 PE=4 SV=1	RRBP1	2876090	1860
A0A452FHF8	Prefoldin subunit 6 OS=Capra hircus OX=9925 GN=PFDN6 PE=3 SV=1	PFDN6	2873570	1861
A0A452EMB1	Twinfilin actin binding protein 2 OS=Capra hircus OX=9925 GN=TWF2 PE=3 SV=1	TWF2	2871893	1862
A0A452ERC4	Phosphatidylinositol binding clathrin assembly protein OS=Capra hircus OX=9925 GN=PICALM PE=3 SV=1	PICALM	2859250	1863
A0A452G765	Dehydrogenase/reductase 7 OS=Capra hircus OX=9925 GN=DHRS7 PE=3 SV=1	DHRS7	2859020	1864
A0A452FME0	Cell division cycle 5 like OS=Capra hircus OX=9925 GN=CDC5L PE=3 SV=1	CDC5L	2858640	1865
A0A452DYX3	Family with sequence similarity 91 member A1 OS=Capra hircus OX=9925 GN=FAM91A1 PE=3 SV=1	FAM91A1	2855180	1866
A0A452F1C4	Apoptotic chromatin condensation inducer 1 OS=Capra hircus OX=9925 GN=ACIN1 PE=4 SV=1	ACIN1	2852700	1867
A0A452FJR4	Rho GTPase activating protein 17 OS=Capra hircus OX=9925 GN=ARHGAP17 PE=4 SV=1	ARHGAP17	2848770	1868
A0A452GAE9	Selenide, water dikinase OS=Capra hircus OX=9925 GN=SEPHS1 PE=4 SV=1	SEPHS1	2846470	1869
A0A452E9J9	Transportin 3 OS=Capra hircus OX=9925 GN=TNPO3 PE=4 SV=1	TNPO3	2844810	1870
A0A452EZA6	Brain-specific angiogenesis inhibitor 1-associated protein 2 OS=Capra hircus OX=9925 GN=BAIAP2 PE=4 SV=1	BAIAP2	2842530	1871
A0A452E645	Transcription elongation regulator 1 OS=Capra hircus OX=9925 GN=TCERG1 PE=4 SV=1	TCERG1	2842340	1872
A0A452DSN1	Choline transporter-like protein OS=Capra hircus OX=9925 GN=SLC44A2 PE=3 SV=1	SLC44A2	2836840	1873
A0A452FDC1	NADH dehydrogenase [ubiquinone] iron-sulfur protein 6, mitochondrial OS=Capra hircus OX=9925 GN=NDUFS6 PE=3 SV=1	NDUFS6	2836380	1874
A0A452DZS7	Mitochondrial ribosomal protein L53 OS=Capra hircus OX=9925 GN=MRPL53 PE=3 SV=1	MRPL53	2836270	1875
A0A452G2T0	CDK5 regulatory subunit associated protein 3 OS=Capra hircus OX=9925 GN=CDK5RAP3 PE=3 SV=1	CDK5RAP3	2836080	1876
A0A452DK89	Cilia and flagella associated protein 70 OS=Capra hircus OX=9925 GN=CFAP70 PE=3 SV=1	CFAP70	2835760	1877
A0A452DMG1	Switching B cell complex subunit SWAP70 OS=Capra hircus OX=9925 GN=SWAP70 PE=4 SV=1	SWAP70	2835350	1878
A0A452DNI3	C-1-tetrahydrofolate synthase, cytoplasmic OS=Capra hircus OX=9925 GN=MTHFD1 PE=3 SV=1	MTHFD1	2832890	1879
A0A452EGZ7	Mitochondrial carrier 1 OS=Capra hircus OX=9925 GN=MTCH1 PE=3 SV=1	MTCH1	2828470	1880
A0A452EPY4	Ribonucloprotein OS=Capra hircus OX=9925 GN=NHP2 PE=3 SV=1	NHP2	2824550	1881
A0A452FRG4	Solute carrier family 39 member 11 OS=Capra hircus OX=9925 GN=SLC39A11 PE=4 SV=1	SLC39A11	2823530	1882
A0A452G4C7	ATP-dependent (S)-NAD(P)H-hydrate dehydratase OS=Capra hircus OX=9925 GN=NAXD PE=3 SV=1	NAXD	2822200	1883
A0A452G7T9	Transmembrane protein 33 OS=Capra hircus OX=9925 GN=TMEM33 PE=3 SV=1	TMEM33	2821940	1884
A0A452EQP3	Procollagen-lysine 5-dioxygenase OS=Capra hircus OX=9925 GN=PLOD3 PE=4 SV=1	PLOD3	2817710	1885
A0A452E7A1	Alpha-mannosidase OS=Capra hircus OX=9925 GN=MAN2A1 PE=3 SV=1	MAN2A1	2817620	1886
A0A452F9W2	Prefoldin subunit 4 OS=Capra hircus OX=9925 GN=PFDN4 PE=3 SV=1	PFDN4	2815280	1887
A0A452F4A4	Penta-EF-hand domain containing 1 OS=Capra hircus OX=9925 GN=PEF1 PE=4 SV=1	PEF1	2811070	1888
A0A452G388	Mannosyl-oligosaccharide glucosidase OS=Capra hircus OX=9925 GN=MOGS PE=3 SV=1	MOGS	2808200	1889
A0A452F4X8	NADH dehydrogenase [ubiquinone] 1 alpha subcomplex subunit 12 OS=Capra hircus OX=9925 GN=NDUFA12 PE=3 SV=1	NDUFA12	2808020	1890
A0A452G8L4	Endophilin-B1 OS=Capra hircus OX=9925 GN=SH3GLB1 PE=3 SV=1	SH3GLB1	2806120	1891
A0A452FVJ0	V-type proton ATPase subunit a OS=Capra hircus OX=9925 GN=ATP6V0A1 PE=3 SV=1	ATP6V0A1	2806090	1892
A0A452FLJ5	Conserved oligomeric Golgi complex subunit 8 OS=Capra hircus OX=9925 GN=COG8 PE=3 SV=1	COG8	2804770	1893
A0A452FU07	WD repeat domain 5 OS=Capra hircus OX=9925 GN=WDR5 PE=4 SV=1	WDR5	2803130	1894
A0A452FZ41	Dynein light intermediate chain OS=Capra hircus OX=9925 GN=DYNC1LI1 PE=3 SV=1	DYNC1LI1	2798430	1895
A0A452E9C6	AAA domain-containing protein OS=Capra hircus OX=9925 GN=LOC102181419 PE=3 SV=1	LOC102181419	2796090	1896
A0A452EG46	LEM domain containing 3 OS=Capra hircus OX=9925 GN=LEMD3 PE=4 SV=1	LEMD3	2794030	1897
A0A452G891	NudC domain containing 2 OS=Capra hircus OX=9925 GN=NUDCD2 PE=4 SV=1	NUDCD2	2792980	1898
A0A452EHP1	Solute carrier family 25 member 22 OS=Capra hircus OX=9925 GN=SLC25A22 PE=3 SV=1	SLC25A22	2790500	1899
A0A452FG26	Platelet glycoprotein 4 OS=Capra hircus OX=9925 GN=LOC108633303 PE=3 SV=1	LOC108633303	2787010	1900
A0A452FSH2	Sperm associated antigen 9 OS=Capra hircus OX=9925 GN=SPAG9 PE=3 SV=1	SPAG9	2784750	1901
A0A452DXG5	Ubiquitin carboxyl-terminal hydrolase OS=Capra hircus OX=9925 GN=USP15 PE=3 SV=1	USP15	2783651	1902
A0A452EBZ0	Protein phosphatase 1 regulatory subunit 7 OS=Capra hircus OX=9925 GN=PPP1R7 PE=3 SV=1	PPP1R7	2782850	1903
A0A452GA99	SAM and HD domain containing deoxynucleoside triphosphate triphosphohydrolase 1 OS=Capra hircus OX=9925 GN=SAMHD1 PE=4 SV=1	SAMHD1	2777240	1904
A0A452EQF5	Protein kinase C delta type OS=Capra hircus OX=9925 GN=PRKCD PE=3 SV=1	PRKCD	2777088	1905
A0A452G2S6	Conserved oligomeric Golgi complex subunit 5 OS=Capra hircus OX=9925 GN=COG5 PE=4 SV=1	COG5	2775500	1906
A0A452GAM7	Eukaryotic translation initiation factor 5B OS=Capra hircus OX=9925 GN=EIF5B PE=4 SV=1	EIF5B	2773480	1907
A0A452EWY1	E3 UFM1-protein ligase 1 OS=Capra hircus OX=9925 GN=UFL1 PE=3 SV=1	UFL1	2770820	1908
A0A452EP20	Non-specific serine/threonine protein kinase OS=Capra hircus OX=9925 GN=AKT2 PE=3 SV=1	AKT2	2769864	1909
A0A452DSU1	Programmed cell death protein 5 OS=Capra hircus OX=9925 GN=PDCD5 PE=3 SV=1	PDCD5	2767330	1910
A0A452ESL2	BRI3 binding protein OS=Capra hircus OX=9925 GN=BRI3BP PE=4 SV=1	BRI3BP	2766940	1911
A0A452FN55	Butyrophilin subfamily 1 member A1 OS=Capra hircus OX=9925 GN=BTN1A1 PE=3 SV=1	BTN1A1	2766760	1912
A0A452EQU4	ADP ribosylation factor interacting protein 2 OS=Capra hircus OX=9925 GN=ARFIP2 PE=4 SV=1	ARFIP2	2761690	1913
A0A452FL06	Actin related protein 1B OS=Capra hircus OX=9925 GN=ACTR1B PE=3 SV=1	ACTR1B	2761670	1914
A0A452G8R5	Secretory carrier-associated membrane protein OS=Capra hircus OX=9925 GN=SCAMP4 PE=3 SV=1	SCAMP4	2760900	1915
A0A452FMD4	Ras-related protein Rab-13 OS=Capra hircus OX=9925 GN=RAB13 PE=4 SV=1	RAB13	2758350	1916
A0A452F551	BMP binding endothelial regulator OS=Capra hircus OX=9925 GN=BMPER PE=4 SV=1	BMPER	2754910	1917
A0A452G6M0	Nucleoporin 133 OS=Capra hircus OX=9925 GN=NUP133 PE=3 SV=1	NUP133	2753090	1918
A0A452FKN9	Transmembrane protein 97 OS=Capra hircus OX=9925 GN=TMEM97 PE=3 SV=1	TMEM97	2751110	1919
A0A452G2C3	Thromboxane A synthase 1 OS=Capra hircus OX=9925 GN=TBXAS1 PE=3 SV=1	TBXAS1	2750240	1920
A0A452FY24	GCN1 activator of EIF2AK4 OS=Capra hircus OX=9925 GN=GCN1 PE=3 SV=1	GCN1	2749640	1921
A0A452FMV8	Myelin expression factor 2 OS=Capra hircus OX=9925 GN=MYEF2 PE=4 SV=1	MYEF2	2749620	1922
A0A452EBR6	HECT and RLD domain containing E3 ubiquitin protein ligase 4 OS=Capra hircus OX=9925 GN=HERC4 PE=4 SV=1	HERC4	2741190	1923
A0A452EHK8	ADAM metallopeptidase domain 17 OS=Capra hircus OX=9925 GN=ADAM17 PE=4 SV=1	ADAM17	2740580	1924
A0A452FT25	PRA1 family protein OS=Capra hircus OX=9925 GN=RABAC1 PE=3 SV=1	RABAC1	2740350	1925
A0A452DK20	Rac/Cdc42 guanine nucleotide exchange factor 6 OS=Capra hircus OX=9925 GN=ARHGEF6 PE=4 SV=1	ARHGEF6	2737883	1926
A0A452FDX5	Translocase of inner mitochondrial membrane 9 OS=Capra hircus OX=9925 GN=TIMM9 PE=4 SV=1	TIMM9	2737710	1927
A0A452DP98	Leucine--tRNA ligase OS=Capra hircus OX=9925 GN=LARS2 PE=3 SV=1	LARS2	2736310	1928
A0A452EIJ1	Sorting nexin OS=Capra hircus OX=9925 GN=SNX9 PE=3 SV=1	SNX9	2732290	1929
A0A452FUQ5	LSM7 homolog, U6 small nuclear RNA and mRNA degradation associated OS=Capra hircus OX=9925 GN=LSM7 PE=3 SV=1	LSM7	2731690	1930
A0A452FR03	UTP4 small subunit processome component OS=Capra hircus OX=9925 GN=UTP4 PE=4 SV=1	UTP4	2730090	1931
A0A452G8V2	Protein FAM3C OS=Capra hircus OX=9925 GN=FAM3C PE=3 SV=1	FAM3C	2730050	1932
A0A452G9Y1	SERPIN domain-containing protein OS=Capra hircus OX=9925 GN=LOC108633473 PE=3 SV=1	LOC108633473	2728140	1933
A0A452DMN6	RNA binding motif protein 10 OS=Capra hircus OX=9925 GN=RBM10 PE=4 SV=1	RBM10	2727411	1934
A0A452GA78	GDT1 family protein OS=Capra hircus OX=9925 GN=TMEM165 PE=3 SV=1	TMEM165	2726260	1935
A0A452ENI2	Syntaxin 7 OS=Capra hircus OX=9925 GN=STX7 PE=3 SV=1	STX7	2723060	1936
A0A452G117	NADH dehydrogenase [ubiquinone] iron-sulfur protein 4, mitochondrial OS=Capra hircus OX=9925 GN=NDUFS4 PE=3 SV=1	NDUFS4	2721180	1937
A0A452EPF2	Elongation factor G, mitochondrial OS=Capra hircus OX=9925 GN=GFM1 PE=3 SV=1	GFM1	2720770	1938
A0A452G4K5	Methylcrotonyl-CoA carboxylase subunit 1 OS=Capra hircus OX=9925 GN=MCCC1 PE=4 SV=1	MCCC1	2718650	1939
A0A452E8Q5	Thioredoxin domain-containing protein 17 OS=Capra hircus OX=9925 GN=TXNDC17 PE=4 SV=1	TXNDC17	2717880	1940
A0A452DL09	Thioredoxin-disulfide reductase OS=Capra hircus OX=9925 GN=TXNRD2 PE=3 SV=1	TXNRD2	2716170	1941
A0A452EWS2	Acid phosphatase 3 OS=Capra hircus OX=9925 GN=ACP3 PE=4 SV=1	ACP3	2713490	1942
A0A452F0F9	Ribosomal_L2_C domain-containing protein OS=Capra hircus OX=9925 GN=MRPL2 PE=3 SV=1	MRPL2	2713350	1943
A0A452G6Q8	Replication protein A subunit OS=Capra hircus OX=9925 GN=RPA1 PE=3 SV=1	RPA1	2709530	1944
A0A452E401	Acetyl-CoA acyltransferase 1 OS=Capra hircus OX=9925 GN=ACAA1 PE=3 SV=1	ACAA1	2709310	1945
A0A452GAM6	Mitochondrial ribosomal protein S22 OS=Capra hircus OX=9925 GN=MRPS22 PE=4 SV=1	MRPS22	2708010	1946
A0A452F7H2	RNA helicase OS=Capra hircus OX=9925 GN=DDX39A PE=4 SV=1	DDX39A	2705100	1947
A0A452FV62	4a-hydroxytetrahydrobiopterin dehydratase OS=Capra hircus OX=9925 GN=PCBD2 PE=3 SV=1	PCBD2	2704640	1948
A0A452G8U9	WD repeat domain 36 OS=Capra hircus OX=9925 GN=WDR36 PE=4 SV=1	WDR36	2700950	1949
A0A452FKB3	Peptidylprolyl isomerase OS=Capra hircus OX=9925 GN=FKBP10 PE=4 SV=1	FKBP10	2697950	1950
A0A452FDF6	Metadherin OS=Capra hircus OX=9925 GN=MTDH PE=4 SV=1	MTDH	2696040	1951
A0A452EKX2	La ribonucleoprotein 1, translational regulator OS=Capra hircus OX=9925 GN=LARP1 PE=4 SV=1	LARP1	2695870	1952
A0A452FUZ0	Endosome-lysosome associated apoptosis and autophagy regulator 1 OS=Capra hircus OX=9925 GN=ELAPOR1 PE=3 SV=1	ELAPOR1	2695730	1953
A0A452EBT8	SWI/SNF related, matrix associated, actin dependent regulator of chromatin, subfamily e, member 1 OS=Capra hircus OX=9925 GN=SMARCE1 PE=4 SV=1	SMARCE1	2694140	1954
A0A452E033	Choline transporter-like protein OS=Capra hircus OX=9925 GN=SLC44A1 PE=3 SV=1	SLC44A1	2693150	1955
A0A452FCH1	Serine/threonine-protein kinase mTOR OS=Capra hircus OX=9925 GN=MTOR PE=3 SV=1	MTOR	2692810	1956
A0A452F7C6	LDL receptor related protein 2 OS=Capra hircus OX=9925 GN=LRP2 PE=3 SV=1	LRP2	2691300	1957
A0A452FL08	Sorting nexin-1 OS=Capra hircus OX=9925 GN=SNX1 PE=3 SV=1	SNX1	2688660	1958
A0A452EBK0	Nicotinamide-nucleotide adenylyltransferase OS=Capra hircus OX=9925 GN=NMNAT1 PE=3 SV=1	NMNAT1	2688090	1959
A0A452F3X9	Prominin 2 OS=Capra hircus OX=9925 GN=PROM2 PE=3 SV=1	PROM2	2687460	1960
A0A452F0A8	40S ribosomal protein S30 OS=Capra hircus OX=9925 PE=3 SV=1	--	2685100	1961
A0A452G8A2	Cleavage and polyadenylation specificity factor subunit 5 OS=Capra hircus OX=9925 GN=NUDT21 PE=3 SV=1	NUDT21	2679890	1962
A0A452FL63	Vacuolar protein sorting-associated protein VTA1 homolog OS=Capra hircus OX=9925 GN=VTA1 PE=3 SV=1	VTA1	2678200	1963
A0A452FXM8	Ceroid-lipofuscinosis neuronal protein 5 OS=Capra hircus OX=9925 GN=CLN5 PE=3 SV=1	CLN5	2677410	1964
A0A452F0T5	DNA replication licensing factor MCM6 OS=Capra hircus OX=9925 GN=MCM6 PE=3 SV=1	MCM6	2671770	1965
A0A452FAU0	Cystathionine gamma-lyase OS=Capra hircus OX=9925 GN=CTH PE=3 SV=1	CTH	2669770	1966
A0A452G5U9	Ankyrin repeat and FYVE domain containing 1 OS=Capra hircus OX=9925 GN=ANKFY1 PE=4 SV=1	ANKFY1	2669760	1967
A0A452DWW9	SR-related CTD associated factor 4 OS=Capra hircus OX=9925 GN=SCAF4 PE=4 SV=1	SCAF4	2669480	1968
A0A452F8Z8	HDGF like 2 OS=Capra hircus OX=9925 GN=HDGFL2 PE=3 SV=1	HDGFL2	2666530	1969
A0A452FNH4	Atlastin GTPase 3 OS=Capra hircus OX=9925 GN=ATL3 PE=3 SV=1	ATL3	2665610	1970
A0A452G7G6	Ran GTPase activating protein 1 OS=Capra hircus OX=9925 GN=RANGAP1 PE=4 SV=1	RANGAP1	2665400	1971
A0A452F9H6	COMM domain containing 7 OS=Capra hircus OX=9925 GN=COMMD7 PE=4 SV=1	COMMD7	2665380	1972
A0A452FF82	ER membrane protein complex subunit 2 OS=Capra hircus OX=9925 GN=EMC2 PE=3 SV=1	EMC2	2664650	1973
A0A452DQ50	MHC_I-like_Ag-recog domain-containing protein OS=Capra hircus OX=9925 GN=LOC108636739 PE=4 SV=1	LOC108636739	2649950	1974
A0A452FC43	Protein phosphatase 2 scaffold subunit Abeta OS=Capra hircus OX=9925 GN=PPP2R1B PE=4 SV=1	PPP2R1B	2646918	1975
A0A452F752	Replication protein A2 OS=Capra hircus OX=9925 GN=RPA2 PE=3 SV=1	RPA2	2646320	1976
A0A452FCS4	COP9 signalosome subunit 5 OS=Capra hircus OX=9925 GN=COPS5 PE=3 SV=1	COPS5	2644550	1977
A0A452EE44	Ubiquitin conjugating enzyme E2 J1 OS=Capra hircus OX=9925 GN=UBE2J1 PE=4 SV=1	UBE2J1	2639660	1978
A0A452ESK8	Mitogen-activated protein kinase kinase kinase 20 OS=Capra hircus OX=9925 GN=MAP3K20 PE=4 SV=1	MAP3K20	2639290	1979
A0A452G7V3	J domain-containing protein OS=Capra hircus OX=9925 GN=DNAJC8 PE=4 SV=1	DNAJC8	2638640	1980
A0A452EWF6	Myosin phosphatase Rho interacting protein OS=Capra hircus OX=9925 GN=MPRIP PE=4 SV=1	MPRIP	2637100	1981
A0A452G760	TBC1 domain family member 15 OS=Capra hircus OX=9925 GN=TBC1D15 PE=4 SV=1	TBC1D15	2636050	1982
A0A452DSW4	Amine oxidase OS=Capra hircus OX=9925 GN=LOC102168295 PE=3 SV=1	LOC102168295	2634430	1983
A0A452FBF4	Tubulin-specific chaperone D OS=Capra hircus OX=9925 GN=TBCD PE=3 SV=1	TBCD	2634090	1984
A0A452ETB4	Tumor protein D52 OS=Capra hircus OX=9925 GN=TPD52 PE=3 SV=1	TPD52	2633940	1985
A0A452DNJ6	Succinate dehydrogenase [ubiquinone] cytochrome b small subunit OS=Capra hircus OX=9925 GN=SDHD PE=3 SV=1	SDHD	2629940	1986
A0A452FZZ4	ApaG domain-containing protein OS=Capra hircus OX=9925 GN=POLDIP2 PE=4 SV=1	POLDIP2	2629250	1987
A0A452GA04	Trafficking protein particle complex subunit OS=Capra hircus OX=9925 GN=TRAPPC4 PE=3 SV=1	TRAPPC4	2628910	1988
A0A452GAG6	Deoxyribose-phosphate aldolase OS=Capra hircus OX=9925 GN=DERA PE=4 SV=1	DERA	2627320	1989
A0A452FGR3	U4/U6 small nuclear ribonucleoprotein Prp31 OS=Capra hircus OX=9925 GN=PRPF31 PE=3 SV=1	PRPF31	2617330	1990
A0A452FEG1	Aminopeptidase like 1 OS=Capra hircus OX=9925 GN=NPEPL1 PE=3 SV=1	NPEPL1	2616170	1991
A0A452EWW7	Nucleolar and coiled-body phosphoprotein 1 OS=Capra hircus OX=9925 GN=NOLC1 PE=4 SV=1	NOLC1	2614710	1992
A0A452G192	Uridine 5'-monophosphate synthase OS=Capra hircus OX=9925 GN=UMPS PE=3 SV=1	UMPS	2614520	1993
A0A452G8A9	SUMO1 activating enzyme subunit 1 OS=Capra hircus OX=9925 GN=SAE1 PE=3 SV=1	SAE1	2613590	1994
A0A452G3T2	Chromosome 16 C1orf116 homolog OS=Capra hircus OX=9925 GN=C1orf116 PE=4 SV=1	C1orf116	2610660	1995
A0A452FM07	Fibulin 7 OS=Capra hircus OX=9925 GN=FBLN7 PE=4 SV=1	FBLN7	2608630	1996
A0A452F825	Tubulin-specific chaperone E OS=Capra hircus OX=9925 GN=TBCE PE=3 SV=1	TBCE	2606970	1997
A0A452FZM5	Protein arginine methyltransferase NDUFAF7 OS=Capra hircus OX=9925 GN=NDUFAF7 PE=3 SV=1	NDUFAF7	2604320	1998
A0A452EVM7	Pinin OS=Capra hircus OX=9925 GN=PNN PE=3 SV=1	PNN	2603990	1999
[truncated: 3,111 more rows]
